# Supplementary material for: The Association of Physical (in)Activity with Mental Health. Differences between Elder and Younger Populations: A Systematic Literature Review
Source: Int J Environ Res Public Health. 2021 Apr 29;18(9):4771. doi: 10.3390/ijerph18094771 (PMC8124550; doi:10.3390/ijerph18094771)
Supplement: Supplementary file 1 [file ijerph-18-04771-s001.zip]

Archive with 16 entries (13 files):
- Supplementary Material - Summary table/
- Supplementary Material - Summary table/PAMH_PRISMA 2009 checklist.doc
- __MACOSX/
- __MACOSX/Supplementary Material - Summary table/
- __MACOSX/Supplementary Material - Summary table/._PAMH_PRISMA 2009 checklist.doc
- Supplementary Material - Summary table/Supplementary Material - PubMed and EconLit Search.xls
- __MACOSX/Supplementary Material - Summary table/._Supplementary Material - PubMed and EconLit Search.xls
- Supplementary Material - Summary table/Search startegy EconLit.pdf
- __MACOSX/Supplementary Material - Summary table/._Search startegy EconLit.pdf
- Supplementary Material - Summary table/Supplementary Material - Data extraction.xlsx
- __MACOSX/Supplementary Material - Summary table/._Supplementary Material - Data extraction.xlsx
- Supplementary Material - Summary table/Supplementary Material - Summary table.xlsx
- __MACOSX/Supplementary Material - Summary table/._Supplementary Material - Summary table.xlsx
- Supplementary Material - Summary table/Supplementary Material - Summary Information for PRISMA flow diagram.xlsx
- __MACOSX/Supplementary Material - Summary table/._Supplementary Material - Summary Information for PRISMA flow diagram.xlsx
- __MACOSX/._Supplementary Material - Summary table
