# Supplementary material for: The Association of Physical (in)Activity with Mental Health. Differences between Elder and Younger Populations: A Systematic Literature Review
Source: Int J Environ Res Public Health. 2021 Apr 29;18(9):4771. doi: 10.3390/ijerph18094771 (PMC8124550; doi:10.3390/ijerph18094771)
Supplement: Supplementary file 1 [file ijerph-18-04771-s001.zip › Supplementary Material - Summary table/Supplementary Material - PubMed and EconLit Search.xls]

## Sheet: PubMedSearchHistory - ME
Search #	Query (copy and paste in pubMed, applying filters in column D)	Sort By	Filters	Search Details	Results	Updated 11/12/2020
1	((Mental health[Title/Abstract] OR Mental disorder*[Title/Abstract] OR depress*[Title/Abstract] OR anxiety[Title/Abstract] OR psychiatr*[Title/Abstract]) AND (Physical activity[Title/Abstract] OR physical inactivity[Title/Abstract] OR Physical exertion[Title/Abstract] OR exercise[Title/Abstract] OR physical exercise[Title/Abstract] OR sport[Title/Abstract] OR physical education[Title/Abstract]) A…	Most Recent		(("mental health"[Title/Abstract] OR "mental disorder*"[Title/Abstract] OR "depress*"[Title/Abstract] OR "anxiety"[Title/Abstract] OR "psychiatr*"[Title/Abstract]) AND ("physical activity"[Title/Abstract] OR "physical inactivity"[Title/Abstract] OR "physical exertion"[Title/Abstract] OR "exercise"[Title/Abstract] OR "physical exercise"[Title/Abstract] OR "sport"[Title/Abstract] OR "physical educa…	6.848	6996
2	(((((Mental health[Title/Abstract] OR Mental disorder*[Title/Abstract] OR depress*[Title/Abstract] OR anxiety[Title/Abstract] OR psychiatr*[Title/Abstract]) AND (Physical activity[Title/Abstract] OR physical inactivity[Title/Abstract] OR Physical exertion[Title/Abstract] OR exercise[Title/Abstract] OR physical exercise[Title/Abstract] OR sport[Title/Abstract] OR physical education[Title/Abstract]…	Most Recent	Free full text, from 2000/1/1 - 2020/12/31	(("mental health"[Title/Abstract] OR "mental disorder*"[Title/Abstract] OR "depress*"[Title/Abstract] OR "anxiety"[Title/Abstract] OR "psychiatr*"[Title/Abstract]) AND ("physical activity"[Title/Abstract] OR "physical inactivity"[Title/Abstract] OR "physical exertion"[Title/Abstract] OR "exercise"[Title/Abstract] OR "physical exercise"[Title/Abstract] OR "sport"[Title/Abstract] OR "physical educa…	3.058	3161
3	(((((Mental health[Title/Abstract] OR Mental disorder*[Title/Abstract] OR depress*[Title/Abstract] OR anxiety[Title/Abstract] OR psychiatr*[Title/Abstract]) AND (Physical activity[Title/Abstract] OR physical inactivity[Title/Abstract] OR Physical exertion[Title/Abstract] OR exercise[Title/Abstract] OR physical exercise[Title/Abstract] OR sport[Title/Abstract] OR physical education[Title/Abstract]…	Most Recent	Free full text, Humans, from 2000/1/1 - 2020/12/31	((("mental health"[Title/Abstract] OR "mental disorder*"[Title/Abstract] OR "depress*"[Title/Abstract] OR "anxiety"[Title/Abstract] OR "psychiatr*"[Title/Abstract]) AND ("physical activity"[Title/Abstract] OR "physical inactivity"[Title/Abstract] OR "physical exertion"[Title/Abstract] OR "exercise"[Title/Abstract] OR "physical exercise"[Title/Abstract] OR "sport"[Title/Abstract] OR "physical educ…	2.198	2249
4	(((((Mental health[Title/Abstract] OR Mental disorder*[Title/Abstract] OR depress*[Title/Abstract] OR anxiety[Title/Abstract] OR psychiatr*[Title/Abstract]) AND (Physical activity[Title/Abstract] OR physical inactivity[Title/Abstract] OR Physical exertion[Title/Abstract] OR exercise[Title/Abstract] OR physical exercise[Title/Abstract] OR sport[Title/Abstract] OR physical education[Title/Abstract]…	Most Recent	Free full text, Books and Documents, Humans, from 2000/1/1 - 2020/12/31	(("mental health"[Title/Abstract] OR "mental disorder*"[Title/Abstract] OR "depress*"[Title/Abstract] OR "anxiety"[Title/Abstract] OR "psychiatr*"[Title/Abstract]) AND ("physical activity"[Title/Abstract] OR "physical inactivity"[Title/Abstract] OR "physical exertion"[Title/Abstract] OR "exercise"[Title/Abstract] OR "physical exercise"[Title/Abstract] OR "sport"[Title/Abstract] OR "physical educa…	3
5	(((((Mental health[Title/Abstract] OR Mental disorder*[Title/Abstract] OR depress*[Title/Abstract] OR anxiety[Title/Abstract] OR psychiatr*[Title/Abstract]) AND (Physical activity[Title/Abstract] OR physical inactivity[Title/Abstract] OR Physical exertion[Title/Abstract] OR exercise[Title/Abstract] OR physical exercise[Title/Abstract] OR sport[Title/Abstract] OR physical education[Title/Abstract]…	Most Recent	Free full text, Systematic Review, Humans, from 2000/1/1 - 2020/12/31	(("mental health"[Title/Abstract] OR "mental disorder*"[Title/Abstract] OR "depress*"[Title/Abstract] OR "anxiety"[Title/Abstract] OR "psychiatr*"[Title/Abstract]) AND ("physical activity"[Title/Abstract] OR "physical inactivity"[Title/Abstract] OR "physical exertion"[Title/Abstract] OR "exercise"[Title/Abstract] OR "physical exercise"[Title/Abstract] OR "sport"[Title/Abstract] OR "physical educa…	60
6	(((((Mental health[Title/Abstract] OR Mental disorder*[Title/Abstract] OR depress*[Title/Abstract] OR anxiety[Title/Abstract] OR psychiatr*[Title/Abstract]) AND (Physical activity[Title/Abstract] OR physical inactivity[Title/Abstract] OR Physical exertion[Title/Abstract] OR exercise[Title/Abstract] OR physical exercise[Title/Abstract] OR sport[Title/Abstract] OR physical education[Title/Abstract]…	Most Recent	Free full text, Meta-Analysis, Humans, from 2000/1/1 - 2020/12/31	((("mental health"[Title/Abstract] OR "mental disorder*"[Title/Abstract] OR "depress*"[Title/Abstract] OR "anxiety"[Title/Abstract] OR "psychiatr*"[Title/Abstract]) AND ("physical activity"[Title/Abstract] OR "physical inactivity"[Title/Abstract] OR "physical exertion"[Title/Abstract] OR "exercise"[Title/Abstract] OR "physical exercise"[Title/Abstract] OR "sport"[Title/Abstract] OR "physical educ…	34
After removing duplicates						2244

## Sheet: EconLit search - ME
Search # (see EconLit search pdf)	Search	Filters	Results
S10	(((((Mental health[Title/Abstract] OR Mental disorder*[Title/Abstract] OR depress*[Title/Abstract] OR anxiety[Title/Abstract] OR psychiatr*[Title/Abstract]) AND (Physical activity[Title/Abstract] OR physical inactivity[Title/Abstract] OR Physical exertion[Title/Abstract] OR exercise[Title/Abstract] OR physical exercise[Title/Abstract] OR sport[Title/Abstract] OR physical education[Title/Abstract]…	None	53
S11	(((((Mental health[Title/Abstract] OR Mental disorder*[Title/Abstract] OR depress*[Title/Abstract] OR anxiety[Title/Abstract] OR psychiatr*[Title/Abstract]) AND (Physical activity[Title/Abstract] OR physical inactivity[Title/Abstract] OR Physical exertion[Title/Abstract] OR exercise[Title/Abstract] OR physical exercise[Title/Abstract] OR sport[Title/Abstract] OR physical education[Title/Abstract]…	Published after year 2000	51
S12	(((((Mental health[Title/Abstract] OR Mental disorder*[Title/Abstract] OR depress*[Title/Abstract] OR anxiety[Title/Abstract] OR psychiatr*[Title/Abstract]) AND (Physical activity[Title/Abstract] OR physical inactivity[Title/Abstract] OR Physical exertion[Title/Abstract] OR exercise[Title/Abstract] OR physical exercise[Title/Abstract] OR sport[Title/Abstract] OR physical education[Title/Abstract]…	Published after year 2000 & FULL TEXT	13
