# Supplementary material for: The Association of Physical (in)Activity with Mental Health. Differences between Elder and Younger Populations: A Systematic Literature Review
Source: Int J Environ Res Public Health. 2021 Apr 29;18(9):4771. doi: 10.3390/ijerph18094771 (PMC8124550; doi:10.3390/ijerph18094771)
Supplement: Supplementary file 1 [file ijerph-18-04771-s001.zip › Supplementary Material - Summary table/Supplementary Material - Data extraction.xlsx]

## Sheet: 01-Annerstedt 2012
	General information	Data extracted - Reviewer #1
	Title of paper	Green qualities in the neighbourhood and mental health – results from a longitudinal cohort study in Southern Sweden
	Authors	Annerstedt et al.
	Journal	BMC Public Health
	Year of Publication	2012
	Country	Sweden
	Research question/ Objectives
	What is the main objective?	In this study the main research question is whether or not an inverse relationship exists between green qualities in the neighbourhood and development of mental disorder. A secondary question is if there exist any synergistic mental health effects of nature (“place” factor) and a few life style related factors (“person” factors): financial stress, living conditions, and physical activity.
	Hypothesis	There is a preventive mental health effect by access to the green qualities.
	Data and dataset
	Data source (Questionnaire, experiment, RCT..)	Survey / Questionnaire and linking of register data
	Type of data (cross-section, longitudinal)	Longitudinal
	Time of data collection	1999/2000 to 2005
	N	9230 who responded to baseline and follow-up and were included in the final working sample
	Other relevant information	There was a selective attrition based on mental health at baseline (21.7% of non-responders reported poor mental health at baseline compared to 17.6% of the responders).
	Representativeness of data	The initial public health survey was stratified to constitute a representation of the total population in Scania regarding gender, age, and education level [36]. At follow-up, women were slightly overrepresented (55.4% vs.49.7% of non-responders) and fewer persons were born outside Sweden (9.2% vs. 14.8% among non-responders). There were also differences regarding unemployment (4.7% vs. 9.5% amon…
	Type of study / design
	Select the study type	Cohort
	Design	A health survey was distributed as a mailed questionnaire in 33 municipalities in the Scania region
	Population
	Target population specified	Swedish adults
	Mental Health assessed condition / problems	Poor MH
	Age range	18-80
	Population is mentally ill	No
	If screening MH, instrument distinguishes and runs analysis for population with clinically relevant symptoms	Prevalence of poor mental health is defined as reporting a problem in three or more of 12 questions in the GHQ-12
	Other relevant information
	PA Intervention / Programme / Change in activity
	Is the study based on a PA intervention?	No
	Describe the intervention
	Does the study compare multiple programmes?	NA
	Does the study have a treatment and control group?	NA
	If YES Are the treatment and control groups allocation properly randomised?	NA
	Does the study compare one or more groups, before and after an intervention?	NA
	For No-intervention Studies
	Describe how is PA being studied	Its effect on MH is not studied on its own, but together with the presence or absence of green qualities. “How often are you physically active of perform exercise during you leisure time? Excluding domestic work” (Response alternatives: 1) Sedentary 2) Moderate physical activity 3)Regular exercise 4) Regular advanced exercise).
	Has the PA measure been validated	Not mentioned
	Does the study present different categories of PA	Low to moderate leisure-time physical activity was defined in this study as responding 1 or 2 (n = 6811; 78.8%), and regular leisure-time physical activity as responding 3 or 4 (n = 1838; 21.1%).
	Does the study includes measurement of change in PA?	No
	MH Outcomes measured
	Mental Health ssessement tool/instrument	GHQ12
	Has the instrument proven validity for the population in which it is used?	Yes
	Was the Questionnaire responded by the participants or caregiver?	Participants
	Outcome of Mental health condition / domains assessed	GHQ focuses on two main classes of phenomena: 1) inability to carry out one´s normal healthy functions; 2) emergence of new phenomena of distressing nature.
	Does the study use a baseline mental health status for comparison?	Yes: MH at 1999/2000
	Any other Outcomes assessed?
	Methods for analysis
	Does the study analyse more than descriptive analysis?	Yes.
	Does the study control for confounding factors?	Apart from the exposure variables mentioned in the previous section, mental health 1999 and age were included as confounders.
	What is the methodology used: type of regression, association	Multiple Logistic Regression
	Other relevant information	Analysis is done separate by gender as differences were found in the descriptive analyses
	Results
	Main descriptive results of the paper	Mean age was 50,1 years. Similar proportion of men and women. The green qualities were rather equally distributed between the genders, but the proportionof affected mental health status, according to GHQ 12, was larger among women. Table 2 illustrates that for both genders a poor mental health status at baseline is a clear significant risk factor for poor mental health at follow-up. Moderate or e…
	Main additional analyses (e.g regression) results of the paper	Table 3 demonstrates that, when adjusted for financial stress, cohabitation status, country of origin, age, and mental health state at baseline, the green qualities with out interaction have no significant impact on mental health at follow-up. the interactive effect of physical activity and access to the green qualities Serene or Space significantly reduces the risk for poor mental health at foll…
	Other relevant information (e.g regarding how results are presented)
	Conclusions
	Main conclusions of the paper	We did not find a simple inverse relationship between green qualities in the neighbourhood and development of mental disorder. However, we found a synergistic mental health effect through interaction between certain green qualities and physical activity. The risk of having poor mental health at follow-up decreased 80% if having access to Serene and being physically active and 70% if access to Spa…
	Strengths
	Main strengths of this study	The strength of this study is the longitudinal perspective in a relatively large cohort. Data were achieved from a health survey that was broad and contained a validated instrument (GHQ12) for measuring mental health. The extensiveness of the questionnaire made detailed confounding control possible. Another advantage was the objective measures of nature by the storage of predefined green qualitie…
	Limitations mentioned
	Limitations of this study	Due to technical restrictions we were only able to assess five of the original eight qualities, but among these five, the three qualities that have been considered the most important in aspects of stress relief (Wild, Serene, and Space) were included. Our study is geographically restricted to Southern Sweden. The average amount of green qualities in the population was small. As in any epidemiolog…
	General comments about this paper - Reviewer # 1
	M.E.	Data is a bit old. Otherwise the paper is interesting and methods are appropriate.
	General comments about this paper - Reviewer # 2
	L.M.	Agreed
	Bias Check (Source: Parmar et al., 2016)
	Selection bias: The sample is not representative of the population intended to be analysed	2
	Ecological fallacy: Logical fallacy inherent in making causal inferences from group data to individual behaviours	1
	Confounding bias: The analysis does not account for those confounders that are expected to have an effect on the outcome and that have not been accounted for by the inclusion of other.	1
	Reporting bias: Inappropriate or inaccurate reporting of aspects of the study	1
	Time bias: Bias introduced owing to the timeframe considered	3
	Measurement error in exposure variable: Errors related to the exposure variable.	2
	Measurement error in health outcome: Errors related to the health outcome measurement.	1
	Overall bias check assessment - M.E.	2
	Overall bias check assessment - L.M.	2
	Agreement Third Reviewer (H.H-P) if discrepancies between M.E. and L.M.	NA

## Sheet: 02 - Appelqvist et al. 2020
	General information	Data extracted - Reviewer #1
	Title of paper	Relationship between different domains of physical activity and positive mental health among young adult men
	Authors	Appelqvist-Schmidlechner et al.
	Journal	BMC Public Health
	Year of Publication	2020
	Country	Finland
	Research question/ Objectives
	What is the main objective?	The aim of the present study was to investigate the relationship of different domains of PA with Positive Mental Health among young adult men in Finland.
	Hypothesis
	Data and dataset
	Data source (Questionnaire, experiment, RCT..)	Questiionnaires
	Type of data (cross-section, longitudinal)	Cross-sectional
	Time of data collection	2015
	N	456
	Other relevant information	The ethical approval for the study was granted by the Central Finland Health Care District, and the Headquarters of the Finnish Defence Forces gave a permission to conduct the study
	Representativeness of data	NO. It is a convenience sample.
	Type of study / design
	Select the study type	Other: Questionnaires
	Design	Convenience sample
	Population
	Target population specified	Young Finnish Males
	Mental Health assessed condition / problems	Positive Mental Health
	Age range	Not specified, but small age variation in a population of young men.
	Population is mentally ill	No
	If screening MH, instrument distinguishes and runs analysis for population with clinically relevant symptoms	SWEMSBS scores were classified into three categories [33]: low (scores more than one standard deviation below the mean; cores =21,01), moderate (cores 21,02–27,09) and high (scores more than one standard deviation above the mean; cores =27,10) PMH
	Other relevant information
	PA Intervention / Programme / Change in activity
	Is the study based on a PA intervention?	No
	Describe the intervention
	Does the study compare multiple programmes?
	Does the study have a treatment and control group?
	If YES Are the treatment and control groups allocation properly randomised?
	Does the study compare one or more groups, before and after an intervention?
	For No-intervention Studies
	Describe how is PA being studied	Self-reported leisure time PA was determined from responses to a single question “Which of the following definitions best describes your leisure time physical activity habits? (Think of the last 3 months and consider all leisure-time physical activity that lasted at least 20 minutes per session)” with six response categories: 1 = less than once a week, 2 = no vigorous activities, but light or mod…
	Has the PA measure been validated	The leisure time PA question used in the present study has been validated against fitness, observing that vigorous PA showed a consistent dose-response relationship with cardiorespiratory and muscular fitness. Good repeatability of single item occupational PA questions similar to the one used in the present study has been shown in previous studies [47, 48]. Commuting PA question has not been vali…
	Does the study present different categories of PA	responses were binned into four categories indicating inactive (response 1), low (response 2), medium (responses 3–5) and high (response 6) leisure time PA.
	Does the study includes measurement of change in PA?
	MH Outcomes measured
	Mental Health ssessement tool/instrument	Positive mental health was measured with the 7-item version of Warwick-Edinburgh Mental Wellbeing Scale (SWEMWBS)
	Has the instrument proven validity for the population in which it is used?	Yes.
	Was the Questionnaire responded by the participants or caregiver?	Participants
	Outcome of Mental health condition / domains assessed	Respondents are asked to rate their feelings over the previous two weeks from 1 (none of the time) to 5 (all of the time) on the following questions: “I’ve been feeling optimistic about the future”, “I’ve been feeling useful”, “I’ve been feeling relaxed”, “I’ve been dealing with problems well”, “I’ve been thinking clearly”, “I’ve been feeling close to other people” and “I’ve been able to make up …
	Does the study use a baseline mental health status for comparison?	No
	Any other Outcomes assessed?	Reasons for physical inactivity among young men with low PMH
	Methods for analysis
	Does the study analyse more than descriptive analysis?	Yes.
	Does the study control for confounding factors?	Yes. Age, educational level, employment status, marital status
	What is the methodology used: type of regression, association	Multivariate logistic regression
	Other relevant information
	Results
	Main descriptive results of the paper	Mean ± SD age 29 ± 7 years. In terms of leisure time PA, 11% could be classified as inactive (leisure time PA less than once a week), 16% as classified for low (no vigorous activities, but light or moderate PA at least once a week), 51% for moderate (at least brisk or vigorous activity one to three times a week) and 21% for high (vigorous activity at least four times a week) leisure time PA group…
	Main additional analyses (e.g regression) results of the paper	According to the logistic regression models, PMH was inversely associated with leisure time PA in individuals with low PMH in unadjusted (model 1) and partially adjusted (model 2) models. However, the association was no longer present when adjusting with marital and employment status, as well as with other domains of PA (occupational PA and commuting PA, model 3). Individuals belonging to the hig…
	Other relevant information (e.g regarding how results are presented)
	Conclusions
	Main conclusions of the paper	The study showed a weak but statistically significant positive association between leisure time PA and PMH in young men. Association was found only in individuals with a lower level of PMH, whereas such an association was not evident in individuals with high PMH. The relationship between leisure time PA and PMH seems to be complex with many affecting and confounding factors, such as employment an…
	Strengths
	Main strengths of this study	The present study provides novel and valuable evidence on the relationship between mental wellbeing and different domains of PA in young adult males, a hard-to reach group in health surveys.
	Limitations mentioned
	Limitations of this study	In Finland, about 30% of every male cohort do not complete their military service due to several reasons (such as civil service or health-related problems) and thus, do not receive an invitation to the military refresher course. Consequently, the sample used in this study does not include, for instance, men with somatic or mental health problems which have prevented them to complete their militar…
	General comments about this paper - Reviewer # 1
	M.E.	Convenience sample and weak methods. Although methods for analysis are appropriate, I´d say this is probably a paper to exclude in the end due to the bias introduced by the weak sampling methods.
	General comments about this paper - Reviewer # 2
	L.M.	Agreed
	Bias Check (Source: Parmar et al., 2016)
	Selection bias: The sample is not representative of the population intended to be analysed	3
	Ecological fallacy: Logical fallacy inherent in making causal inferences from group data to individual behaviours	1
	Confounding bias: The analysis does not account for those confounders that are expected to have an effect on the outcome and that have not been accounted for by the inclusion of other.	1
	Reporting bias: Inappropriate or inaccurate reporting of aspects of the study	2
	Time bias: Bias introduced owing to the timeframe considered	1
	Measurement error in exposure variable: Errors related to the exposure variable.	2
	Measurement error in health outcome: Errors related to the health outcome measurement.	1
	Overall bias check assessment - M.E.	2
	Overall bias check assessment - L.M.	2
	Agreement Third Reviewer (H.H-P) if discrepancies between M.E. and L.M.	NA

## Sheet: 03-Ball et al. 2009
	General information	Data extracted - Reviewer #1
	Title of paper	A Prospective Study of Overweight, Physical Activity, and Depressive Symptoms in Young Women
	Authors	Ball et al.
	Journal	Behavior an Psychology
	Year of Publication	2009
	Country	Australia
	Research question/ Objectives
	What is the main objective?	The aims of this study were to examine, in a population-based sample of young women, the prospective associations over 3 years between (i) BMI and PA, and depressive symptoms; and (ii) changes in BMI and PA, and depressive symptoms.
	Hypothesis	It was hypothesized that (i) overweight and obesity would be positively associated, and PA would be negatively associated, with depressive symptoms at 3-year follow-up; (ii) the prospective association between overweight and obesity and depressive symptoms would be attenuated by PA; (iii) increased BMI would be associated with increased odds of depressive symptoms at 3-year follow-up; and (iv) se…
	Data and dataset
	Data source (Questionnaire, experiment, RCT..)	Survey: The study used data provided by participants in the Australian Longitudinal Study on Women’s Health (ALSWH). Three age cohorts of women selected randomly from the Medicare health insurance database.
	Type of data (cross-section, longitudinal)	Follow-up
	Time of data collection	2000-2003
	N	6677 (and 1691, 26% of the analytic sample, with CESD scores >= 10)
	Other relevant information	All applicable institutional and governmental regulations concerning the ethical use of human volunteers were followed during this research. Ethical clearance for the study was obtained from the University of Newcastle, Australia
	Representativeness of data
	Type of study / design
	Select the study type	Cohort
	Design	Further details of recruitment, response rates and surveys can be found at http://www.alswh.org.au.
	Population
	Target population specified	Australian Women
	Mental Health assessed condition / problems	Depressive symptoms
	Age range	21-65
	Population is mentally ill	No. But some have CESD scores >= 10
	If screening MH, instrument distinguishes and runs analysis for population with clinically relevant symptoms	Yes. Scores >= 10 reflect depressive symptoms
	Other relevant information	The outcome measure of depression was not included in earlier surveys. All applicable institutional and governmental regulations concerning the ethical use of human volunteers were followed during this research. Ethical clearance for the study was obtained from the University of Newcastle, Australia.
	PA Intervention / Programme / Change in activity
	Is the study based on a PA intervention?	No.
	Describe the intervention
	Does the study compare multiple programmes?
	Does the study have a treatment and control group?
	If YES Are the treatment and control groups allocation properly randomised?
	Does the study compare one or more groups, before and after an intervention?
	For No-intervention Studies
	Describe how is PA being studied	PA items assessed the frequency and duration of walking (for recreation or transport), and of moderate- and vigorous-intensity activity in the last week. Total MET minutes/week were calculated as (walking minutes × 3.5) + (moderate minutes × 4) + (vigorous minutes × 7.5) (ref. 34), and PA was categorized as: none (0 to <40 MET minutes); very low (40 to <300); low (300 to <600); moderate (600 to <…
	Has the PA measure been validated	Not mentioned
	Does the study present different categories of PA	None, very low, low, moderate, high
	Does the study includes measurement of change in PA?	PA change was categorized as: remaining at none/very low level; increasing from none/very low to low, increasing from none/very low to moderate, or increasing from none/very low to high.
	MH Outcomes measured
	Mental Health ssessement tool/instrument	Center for Epidemiologic Studies Depression Scale (CESD-10)
	Has the instrument proven validity for the population in which it is used?	Yes.
	Was the Questionnaire responded by the participants or caregiver?	Participants
	Outcome of Mental health condition / domains assessed	Depressive symptoms
	Does the study use a baseline mental health status for comparison?	No
	Any other Outcomes assessed?
	Methods for analysis
	Does the study analyse more than descriptive analysis?
	Does the study control for confounding factors?	The following covariates were assessed in 2003: highest educational qualification, marital status, occupation; smoking status, parity status (pregnant women were excluded), and existence of a serious health problem/disability
	What is the methodology used: type of regression, association	Since associations of PA and BMI category with 2003 CESD-10 scores were found to be nonlinear, 2003 CESD scores were dichotomized and analyzed using the logistic procedure. Crude and adjusted odds ratios (ORs) and 95% CIs were calculated for depressive symptoms (2003 CESD-10 ≥10). Two sets of models were used to investigate associations of 2000 BMI (Model 1) and 2000 PA (Model 2) with 2003 depres…
	Other relevant information
	Results
	Main descriptive results of the paper	More than a quarter of the sample had CESD-10 scores >10, suggesting depressive symptoms in 2003, compared with 29% in 2000. Of those with depressive symptoms in 2000 (n = 1,861), 50% also had depressive symptoms in 2003; of those with no depressive symptoms in 2000, 16% (n = 705) had depressive symptoms in 2003. In general, mean CESD-10 scores in the healthy weight and overweight BMI categories …
	Main additional analyses (e.g regression) results of the paper	Adjusted odds of depressive symptoms in 2003 were lower among women who reported any level of PA, compared with women who reported none. After adjustment for sociodemographic variables and BMI, ORs fordepressive symptoms in 2003 became nonsignificant for the very low category, but remained significantly lower among women who reported low, moderate (borderline significant or high levels of PA. Com…
	Other relevant information (e.g regarding how results are presented)	This cohort study of young women confirmed that both BMI and PA, and changes in these variables, are significantly associated with depressive symptoms over a 3-year period
	Conclusions
	Main conclusions of the paper	The results suggest that if young inactive women increase their PA, they will be less likely to develop depressive symptoms.
	Strengths
	Main strengths of this study	longitudinal cohort design, the large population-based sample, and the ability to control for multiple confounding variables.
	Limitations mentioned
	Limitations of this study	The major limitation is that data were collected by self-report, which is vulnerable to recall or social desirability bias.
	General comments about this paper - Reviewer # 1
	M.E.	Both measures used for PA and MH are validated measures. The study is conducted with women only but shows interesting results, and the analyses are conducted splitting the sample, analysing separately those women scoring >= 10 on the CESD instrument. I´d say this is a moderate - strong paper to keep in the review.
	General comments about this paper - Reviewer # 2
	L.M.	Agreed
	Bias Check (Source: Parmar et al., 2016)
	Selection bias: The sample is not representative of the population intended to be analysed	2
	Ecological fallacy: Logical fallacy inherent in making causal inferences from group data to individual behaviours	1
	Confounding bias: The analysis does not account for those confounders that are expected to have an effect on the outcome and that have not been accounted for by the inclusion of other.	1
	Reporting bias: Inappropriate or inaccurate reporting of aspects of the study	1
	Time bias: Bias introduced owing to the timeframe considered	3
	Measurement error in exposure variable: Errors related to the exposure variable.	1
	Measurement error in health outcome: Errors related to the health outcome measurement.	1
	Overall bias check assessment - M.E.	2
	Overall bias check assessment - L.M.	2
	Agreement Third Reviewer (H.H-P) if discrepancies between M.E. and L.M.	NA

## Sheet: 04-Benedetti et al. 2008
	General information	Data extracted - Reviewer #1
	Title of paper	Physical activity and mental health status among elderly people
	Authors	Benedetti et al.
	Journal	Rev. Saúde Pública
	Year of Publication	2008
	Country	Brasil
	Research question/ Objectives
	What is the main objective?	To evaluate the association between physical activity level and mental health status among elderly people.
	Hypothesis
	Data and dataset
	Data source (Questionnaire, experiment, RCT..)	Questionnaire
	Type of data (cross-section, longitudinal)	Cross-section
	Time of data collection	August-December 2002
	N	The sample was composed of 875 elderly people: 437 men and 438 women (Final working sample; N = 869; the prevalence of dementia was 13.8% and the prevalence of depression was 19.7%)
	Other relevant information	The research was approved by the Ethics Committee for Research on Human Beings of the Federal University of Santa Catarina (Registration No. 051/2001).
	Representativeness of data	No. The sample selection was random and systematic, by means of interviewing one elderly person at the start of each census tract and another in the middle.
	Type of study / design
	Select the study type	Questionnaire
	Design	The team of interviewers for data collection was formed by selecting 50 individuals who were all either university students or graduates. The interviewers were trained by one of the authors and by experts from IBGE, in six weekly meetings lasting four hours each. The content of the training consisted of information about the survey, the importance of the interviewer’s role, concepts used, how to …
	Population
	Target population specified	Elderly population
	Mental Health assessed condition / problems	Dementia and Depression
	Age range	60-101
	Population is mentally ill	Some are categorised as with "presence of dementia" or "presence of depression"
	If screening MH, instrument distinguishes and runs analysis for population with clinically relevant symptoms	Geriatrics Mental Status (GMS) scale. To analyze dementia, the classification used was “does not present dementia” (<2 points) and “presents dementia” (≥3 points). For depression, the scores were classifi ed as “does not present depression” (<7 points) and “presents depression” (≥7 points).
	Other relevant information
	PA Intervention / Programme / Change in activity
	Is the study based on a PA intervention?	No
	Describe the intervention
	Does the study compare multiple programmes?	NA
	Does the study have a treatment and control group?	NA
	If YES Are the treatment and control groups allocation properly randomised?	NA
	Does the study compare one or more groups, before and after an intervention?	NA
	For No-intervention Studies
	Describe how is PA being studied	International Physical Activity Questionnaire (IPAQ). IPAQ made it possible to estimate the amount of time per week spent on performing physical activities of moderate to vigorous intensity within different contexts of life (work, domestic tasks, transportation and leisure), and the time spent on more passive activities (carried out in a seated position).
	Has the PA measure been validated?	Yes. Craig CL, Marshall AL, Sjöström M, Bauman AE, Booth ML, Ainsworth BE, et al. International physical pctivity questionnaire: 12-country reliability and validity. Med Sci Sports Exerc. 2003;35(8):1381-95.
	Does the study present different categories of PA	Yes. Elderly subjects were considered to be sedentary if the sum of their physical activities in the different domains (leisure, transportation, work and domestic tasks) was less than 150 minutes of moderate or vigorous activities per week. They were considered to be non-sedentary if their sum was greater than this amount.
	Does the study includes measurement of change in PA?	No
	MH Outcomes measured
	Mental Health ssessement tool/instrument	Geriatrics Mental Status (GMS) scale
	Has the instrument proven validity for the population in which it is used?	Yes
	Was the Questionnaire responded by the participants or caregiver?	Participants
	Outcome of Mental health condition / domains assessed	Dementia and Depression
	Does the study use a baseline mental health status for comparison?	No
	Any other Outcomes assessed?	Symptoms not clinically relevant of dementia and depression
	Methods for analysis
	Does the study analyse more than descriptive analysis?	Yes
	Does the study control for confounding factors?	Adjustment for the factors of total physical activity, leisure-time activity and depression and dementia scores.
	What is the methodology used: type of regression, association	Logistic regression
	Other relevant information
	Results
	Main descriptive results of the paper	The mean age of the study population was 71.6 + 7.9 years, and the ages ranged from 60 to 101 years. In relation to marital status, 61.4% were married, 28.5% widowed, 6.6% divorced and 3.5% single; 66.6% were living with their children, 13.3% alone, 57.8% with their spouse and 18.3% with other people. With regard to schooling, the majority were able to read and write (80%), although 20% had never…
	Main additional analyses (e.g regression) results of the paper	There were statistically signifi cant inverse associations between dementia and depression with total physical activity and leisure-time physical activity. The odds ratio for total physical activity adjusted for dementia among sedentary subjects in comparison with active subjects was 2.74 (95% CI: 1.85; 4.08), while the respective value adjusted for depression was 2.38 (95% CI: 1.70; 3.33).
	Other relevant information (e.g regarding how results are presented)	The results regarding the frequency of physical activity showed that a majority (59.3%) of the elderly people in Florianópolis were considered to be non-sedentary. The leisure domain contributed most to the men’s physical activity level, while domestic tasks contributed most to the women’s activity level. By analyzing the mental health of the present study population, it was found that 13.8% had …
	Conclusions
	Main conclusions of the paper	The present study found a significant relationship between the levels of physical activity and the state of mental health. That is, this association showed lower prevalence of indicators of depression and dementia among non-sedentary elderly people. The importance of keeping active was reaffi rmed, along with the fact that physical activity infl uences how depressive syndrome is faced, through ex…
	Strengths
	Main strengths of this study	Large sample size
	Limitations mentioned
	Limitations of this study	It cannot be stated that physical activity avoids dementia, but it can be inferred that elderly people with dementia lose interest in engaging in physical activities, which makes them more sedentary
	General comments about this paper - Reviewer # 1
	M.E.	This is a good paper. Although PA is self-reported. MH outcome used screens for clinically relevant symptoms of dementia and depression. The research question is alligned with the objective of this review.
	General comments about this paper - Reviewer # 2
	L.M.	Agreed
	Bias Check (Source: Parmar et al., 2016)
	Selection bias: The sample is not representative of the population intended to be analysed	2
	Ecological fallacy: Logical fallacy inherent in making causal inferences from group data to individual behaviours	1
	Confounding bias: The analysis does not account for those confounders that are expected to have an effect on the outcome and that have not been accounted for by the inclusion of other.	2
	Reporting bias: Inappropriate or inaccurate reporting of aspects of the study	2
	Time bias: Bias introduced owing to the timeframe considered	2
	Measurement error in exposure variable: Errors related to the exposure variable.	2
	Measurement error in health outcome: Errors related to the health outcome measurement.	1
	Overall bias check assessment - M.E.	1
	Overall bias check assessment - L.M.	2
	Agreement Third Reviewer (H.H-P) if discrepancies between M.E. and L.M.	NA

## Sheet: 05-Bishwajit et al 2017
	General information	Data extracted - Reviewer #1
	Title of paper	Physical inactivity and self-reported depression among middle- and older-aged population in South Asia: World health survey
	Authors	Bishwajit et al.
	Journal	BMC Geriatrics
	Year of Publication	2017
	Country	Bangladesh, India, Nepal and Sri Lanka
	Research question/ Objectives
	What is the main objective?	objectives were to explore the pattern of physical activity across various demographic and socioeconomic groups in these four countries, and to measure the association between PA and self-reported depression among the middle- and older-aged population
	Hypothesis
	Data and dataset
	Data source (Questionnaire, experiment, RCT..)	World Health Survey of WHO - Survey
	Type of data (cross-section, longitudinal)	Cross-sectional
	Time of data collection	2002-2004
	N	Sample population N=7204 men and women above 50 years:
	Other relevant information	included 619 men and 589 women from Bangladesh, 1077 men and 1047 women from India, 963 men and 917 women from Nepal, and 858 men and 785 women from Sri Lanka (not shown in the analysis).
	Representativeness of data	Country representative data obtained from WHO WHS
	Type of study / design
	Select the study type	Other: Questionnaire
	Design	Face to face interviews in the local language using pencil an paper questionnaires
	Population
	Target population specified	The target population were randomly selected (by a two-stage cluster sampling) male and female adults ageing 18 years or over residing in non institutional settings
	Mental Health assessed condition / problems	Depression status: both ever diagnosed and self-reported (during 12 months) measures were taken into account
	Age range	50 and over
	Population is mentally ill	We don´t know for sure, as it is self-reported
	If screening MH, instrument distinguishes and runs analysis for population with clinically relevant symptoms	Analysis is done separately between self-reported and ever diagnosed inidviduals
	Other relevant information
	PA Intervention / Programme / Change in activity
	Is the study based on a PA intervention?	No
	Describe the intervention
	Does the study compare multiple programmes?
	Does the study have a treatment and control group?
	If YES Are the treatment and control groups allocation properly randomised?
	Does the study compare one or more groups, before and after an intervention?
	For No-intervention Studies
	Describe how is PA being studied	Two types of PA used in this study were MPA and VPA. VPA was measured by the following question: MPA was measured by the following question: Moderate physical activities make you breathe somewhat harder than normal and may include carrying light loads, bicycling at a regular pace, or doubles tennis. Do not include walking. Again, think about only those physical activities that you did for at leas…
	Has the PA measure been validated?	Not mentioned
	Does the study present different categories of PA	Yes
	Does the study includes measurement of change in PA?	NO
	MH Outcomes measured
	Mental Health ssessement tool/instrument	Respondents were asked if they were ever diagnosed with depression. The answer was categorized as- Yes/No. For self-reported depression, respondents were asked: During the last 12 months, have you had a period lasting several days when you felt sad, empty or depressed. Self reported response categories to these question was- Yes/No.
	Has the instrument proven validity for the population in which it is used?
	Was the Questionnaire responded by the participants or caregiver?	Participants
	Outcome of Mental health condition / domains assessed	General depression. No specific domains.
	Does the study use a baseline mental health status for comparison?	No
	Any other Outcomes assessed?
	Methods for analysis
	Does the study analyse more than descriptive analysis?
	Does the study control for confounding factors?
	What is the methodology used: type of regression, association	Final step was logistic regression analysis that assessed the adjusted associations of depression with MPA and VPA
	Other relevant information	Only the variables that had a p-value below 0.25 in the cross-tabs were selected for the regression analysis
	Results
	Main descriptive results of the paper	Majority of the participants were below 60 years old for all four countries, and male population was more numerous than female except for Sri Lanka. Percentage of population being currently married were was 69.3%, 73.8%, 72.6% and 70.4% for Bangladesh, India, Nepal and Sri Lanka respectively. Literacy rate was highest for Sri Lanka (90%) and lowest for Nepal (16.2%). Bangladesh had the highest un…
	Main additional analyses (e.g regression) results of the paper	Results of multivariable regression on the association between frequency of PA and SRD indicated no statistically significant association between MPA and VPA with self-reported depression during last 12 months However, compared to those who took moderate PA on daily basis, the odds of reporting depression were respectively 28% [AOR = 1.284; 95% CI = 0.938–1.758], 34% [AOR = 1.336; 95% CI = 0.873–…
	Other relevant information (e.g regarding how results are presented)	prevalence of ever being diagnosed with depression was lower than SRD
	Conclusions
	Main conclusions of the paper	The study concludes with the recommendation for health policy researchers that programs targeted at improving mental health among the elderly population should focus on promoting physical activity within a multi-dimensional framework of prevention of depressive disorders.
	Strengths
	Main strengths of this study	this is the first study to explore the association between PA and depression among the middle- and older-aged population in South Asia. The findings can assist health policy makers, and future researchers studying depression among the elderly population. Another strong point of this study was that it included both subjective and objective measures of depression.
	Limitations mentioned
	Limitations of this study	This was a cross-sectional study and data was collected at the same point in time, therefore no causal inference can be made from the findings. the datasets are old, the prevalence of PA and SRD might have changed. Given the secondary nature of the data, we had no control over the measurement and selection of variables. PA was self-reported.
	General comments about this paper - Reviewer # 1
	M.E.	Strong dataset WHO WHS. But old data. No baseline MH status for comparison. However, there is an objective measure of MH, being diagnosed of depression.
	General comments about this paper - Reviewer # 2
	L.M.	Agreed
	Bias Check (Source: Parmar et al., 2016)
	Selection bias: The sample is not representative of the population intended to be analysed	1
	Ecological fallacy: Logical fallacy inherent in making causal inferences from group data to individual behaviours	1
	Confounding bias: The analysis does not account for those confounders that are expected to have an effect on the outcome and that have not been accounted for by the inclusion of other.	2
	Reporting bias: Inappropriate or inaccurate reporting of aspects of the study	1
	Time bias: Bias introduced owing to the timeframe considered	3
	Measurement error in exposure variable: Errors related to the exposure variable.	2
	Measurement error in health outcome: Errors related to the health outcome measurement.	1
	Overall bias check assessment - M.E.	2
	Overall bias check assessment - L.M.	2
	Agreement Third Reviewer (H.H-P) if discrepancies between M.E. and L.M.	NA

## Sheet: 06-Blumenthal et al. 2012
	General information	Data extracted - Reviewer #1
	Title of paper	Effects of Exercise Training on Depressive Symptoms in Patients With Chronic Heart Failure The HF-ACTION Randomized Trial
	Authors	Blumenthal et al.
	Journal	JAMA
	Year of Publication	2012
	Country	US, Canada and France
	Research question/ Objectives
	What is the main objective?	To determine whether exercise training will result in greater improvements in depressive symptoms compared with usual care among patients with heart failure.
	Hypothesis
	Data and dataset
	Data source (Questionnaire, experiment, RCT..)	HF-Action: Randomized Clinical Trial
	Type of data (cross-section, longitudinal)	Observational (follow-up)
	Time of data collection	April 2003 and February 2007.
	N	N = 2322 (n=653 with clinically relevant depression symptoms. Complete Data from N=629 patients available for the 12-month analysis)
	Other relevant information	Final working sample represents 99% of the original sample of 2331 patients who completed the BDI-II at baseline (pretreatment. The protocol was approved by the respective institutional review boards or ethics committees for each of the clinical sites and the coordinating center. All patients voluntarily provided written informed consent.
	Representativeness of data	NA for RCTs. The sample size for the main trial was calculated for the primary medical end point such that there was 90% power to detect an 11% reduction associated with treatment in 2-year all-cause mortality or all-cause hospitalization. In a post hoc calculation, we estimated the detectable effect size for treatment on the BDI-II scores, given the known available sample size. With a sample siz…
	Type of study / design
	Select the study type	RCT
	Design	HF-ACTION was a multicenter, randomized clinical trial of exercise training vs usual care in patients with left ventricular ejection fraction of 35% or lower and New York Heart Association class II to IV symptoms despite optimal heart failure therapy for at least 6 weeks. Patients were recruited from 82 centers within the United States, Canada, and France. Race and ethnicity were documented by se…
	Population
	Target population specified	Patients with heart failure
	Mental Health assessed condition / problems	Depression
	Age range	19-91
	Population is mentally ill	No, as they were not medically diagnosed of depression. But some have clinically relevant symptoms.
	If screening MH, instrument distinguishes and runs analysis for population with clinically relevant symptoms	Yes. BDI-II score >= 14
	Other relevant information
	PA Intervention / Programme / Change in activity
	Is the study based on a PA intervention?	Yes.
	Describe the intervention	Patients randomized to aerobic exercise participated in 3 supervised exercise sessions per week for 3 months. Patients exercised using a treadmill or stationary cycle ergometer as their primary training mode. Patients were encouraged to begin homebased exercise after 18 supervised sessions and to fully transition to home exercise after 36 supervised sessions. Patients were provided home exercise …
	Does the study compare multiple programmes?	The only real training is Aerobic Exercise. Some patients were allocated to Usual Care, and therefore were not provided with a formal exercise prescription but just received detailed self-management educational materials at the time of enrollment, including information on medications, fluid management, symptom exacerbation, sodium intake, and activity recommendations of 30 minutes of moderateinte…
	Does the study have a treatment and control group?	Yes. Treatment group = Aerobic Exercise; Control group: Usual Care.
	If YES Are the treatment and control groups allocation properly randomised?	Yes.
	Does the study compare one or more groups, before and after an intervention?	Yes. Change in BDI-II scores of Treatment and control groups due to PA are compared
	For No-intervention Studies
	Describe how is PA being studied
	Has the PA measure been validated
	Does the study present different categories of PA
	Does the study includes measurement of change in PA?
	MH Outcomes measured
	Mental Health ssessement tool/instrument	The Beck Depression Inventory II (BDI-II)
	Has the instrument proven validity for the population in which it is used?	The BDI-II has been widely studied in cardiac patients and has excellent psychometric properties including a testretest reliability coefficient of 0.93.
	Was the Questionnaire responded by the participants or caregiver?	Participants
	Outcome of Mental health condition / domains assessed	Depression
	Does the study use a baseline mental health status for comparison?	Yes. BDI-II score assessed at baseline
	Any other Outcomes assessed?	Composite of death or hospitalization due to any cause
	Methods for analysis
	Does the study analyse more than descriptive analysis?	Yes
	Does the study control for confounding factors?	Adjusted for sex, age, race, smoking status, blood urea nitrogen, left ventricular ejection fraction, New York Heart Association class, hypertension, diabetes, 6-minute walk distance, Weber score, Kansas City Cardiomyopathy Questionnaire score,21 site, -blocker dose, mitral valve regurgitation, ventricular conduction status, use of any antidepressant medication, and baseline and 3-month Beck Depr…
	What is the methodology used: type of regression, association	Cox Regression models; Linear regression models.
	Other relevant information
	Results
	Main descriptive results of the paper	The median age of the participants was 59 years (IQR, 51-68; range,19-91). The majority of participants were white, men, and married and had achieved at least a high school education. The median BDI-II score at study entry was 8 (IQR, 4-15; range, 0-59); BDI-II scores of 14 or higher are considered to reflect clinically significant depressive symptoms, which was noted in 28% of the sample. The ae…
	Main additional analyses (e.g regression) results of the paper	The adjusted 3-month BDI-II mean score was 8.95 (95% CI, 8.61 to 9.29) for the aerobic exercise group and 9.70 (95% CI 9.34 to 10.06) for usual care, for a difference of −0.76 (95% CI,−1.22 to −0.29; P=.002). The adjusted BDI-II score at month 12 was 8.86 (95% CI, 8.67 to 9.24) for the aerobic exercise group and 9.54 (95% CI, 9.15 to 9.92) for usual care, for a difference of −0.68 (95% CI −1.20 t…
	Other relevant information (e.g regarding how results are presented)	Volume of exercise (in minutes) at month 3 was inversely related to depressive symptoms. After 3 months of supervised exercise, patients in the aerobic exercise group achieved a 1.75-point reduction in BDI-II scores compared with 0.98 points in the usual care control group; differences were even larger for patients with BDI-II scores of 14 or higher. Compared with a participant reporting no exerc…
	Conclusions
	Main conclusions of the paper	Exercise training may be effective in reducing depressive symptoms and by further documenting the prognostic significance of depression in patients with heart failure. In this ancillary study from the HFACTION trial, patients with heart failure who participate in exercise training, compared with usual care, had modest reductions in depressive symptoms at 12 months, although the clinical significa…
	Strengths
	Main strengths of this study	Large sample for an RCT. Satisfies the inclusion criteria for this review.
	Limitations mentioned
	Limitations of this study	First, patients enrolled in this study had to be willing and able to engage in aerobic exercise. Because patients who either were already exercising or who were unwilling to be randomized to an exercise condition were excluded from the trial, the generalizability of the results may be limited. Second, although this was a planned secondary analysis of HF-ACTION, the design was a retrospective anal…
	General comments about this paper - Reviewer # 1
	M.E.	This is a strong paper. Only some aspects of the results that are a bit unclearly reported, but the paper is alligned with the objectives of this review.
	General comments about this paper - Reviewer # 2
	L.M.	Agreed
	Bias Check (Source: Parmar et al., 2016)
	Selection bias: The sample is not representative of the population intended to be analysed	1
	Ecological fallacy: Logical fallacy inherent in making causal inferences from group data to individual behaviours	1
	Confounding bias: The analysis does not account for those confounders that are expected to have an effect on the outcome and that have not been accounted for by the inclusion of other.	2
	Reporting bias: Inappropriate or inaccurate reporting of aspects of the study	2
	Time bias: Bias introduced owing to the timeframe considered	1
	Measurement error in exposure variable: Errors related to the exposure variable.	1
	Measurement error in health outcome: Errors related to the health outcome measurement.	1
	Overall bias check assessment - M.E.	1
	Overall bias check assessment - L.M.	2
	Agreement Third Reviewer (H.H-P) if discrepancies between M.E. and L.M.	NA

## Sheet: 07-Byeon 2019
	General information	Data extracted - Reviewer #1
	Title of paper	Relationship between Physical Activity Level and Depression of Elderly People Living Alone
	Authors	Byeon
	Journal	International Journal of Environmental Research and Public Health
	Year of Publication	2019
	Country	Korea
	Research question/ Objectives
	What is the main objective?	To investigate the relationship between physical activity and depression in the elderly living alone and to provide basic data for the prevention of depression in the elderly.
	Hypothesis
	Data and dataset
	Data source (Questionnaire, experiment, RCT..)	The Korea National Health and Nutrition Examination Survey (KNHANES) - Questionnaire
	Type of data (cross-section, longitudinal)	Cross-sectional
	Time of data collection	1 January to 31 December 2014
	N	256 elderly participants (19% individuals with clinically relevant symptoms of depression)
	Other relevant information	The survey was approved by the IRB of the Korean Center for Disease Control and Prevention
	Representativeness of data	Yes. The KNHANES is an epidemiological survey conducted by the Korea Center for Disease Control and Prevention with the support of the Ministry of Health and Welfare in order to generate statistics that can present the health level and health behaviors of South Korean population reliably and representatively based on the National Health Promotion Act (Article 16).
	Type of study / design
	Select the study type	Questionnaire: secondary data analysis
	Design	This is a secondary data analysis study using the raw data of the Korea National Health and Nutrition Examination Survey (KNHANES) conducted from 1 January to 31 December 2014. The KNHANES is an epidemiological survey conducted by the Korea Center for Disease Control and Prevention with the support of the Ministry of Health and Welfare in order to generate statistics that can present the health l…
	Population
	Target population specified	Elderly people living alone who completed both a health survey and depression screening test of the KNHANES
	Mental Health assessed condition / problems	Depression
	Age range	>=65
	Population is mentally ill	No. Some have clinically relevant symptoms
	If screening MH, instrument distinguishes and runs analysis for population with clinically relevant symptoms	Depression is defined as 10 points and higher in the PHQ-9
	Other relevant information
	PA Intervention / Programme / Change in activity
	Is the study based on a PA intervention?	No
	Describe the intervention
	Does the study compare multiple programmes?	NA
	Does the study have a treatment and control group?	NA
	If YES Are the treatment and control groups allocation properly randomised?	NA
	Does the study compare one or more groups, before and after an intervention?	NA
	For No-intervention Studies
	Describe how is PA being studied	In this study, regular physical activities performed on average in a week were investigated using a self-care questionnaire. This study investigated days of walking (at least 10 minutes per time; e.g., commuting, trip, and exercise) per week (no, 1–3 days, 4–6 days, or 7 days), days of muscular strength exercise performance (e.g., push-up, sit-up, dumbbell, barbell, or pull-up bar at least 10 min…
	Has the PA measure been validated	Not mentioned
	Does the study present different categories of PA	Yes
	Does the study includes measurement of change in PA?	No
	MH Outcomes measured
	Mental Health ssessement tool/instrument	The Patient Health Questionnaire (PHQ).PHQ-9 is a self-reporting type depression screening tool that was standardized according to the major depression diagnostic criteria of the Diagnostic and Statistical Manual of Mental Disorders (4th edition; DSM-IV)
	Has the instrument proven validity for the population in which it is used?	Han et al. (2008) reported that PHQ-9 had higher sensitivity and specificity than other depression screening tests such as General Health Questionnaire-12 or World Health Organization. Five-Item Well-Being Index. An et al. (2013) conducted a study targeting the local population and showed that the sensitivity and specificity of this test were 0.89 and 0.95, respectively. Moreover, the Cronbach’s …
	Was the Questionnaire responded by the participants or caregiver?	Participants
	Outcome of Mental health condition / domains assessed	PHQ-9 consists of nine items corresponding to the depression diagnostic criteria of the DSM-IV and examines how often a subject has experienced these problems in the past 2 weeks. The response is rated on a 4-point scale (never = 0 point; 3–4 days = 1 point; 8–10 days = 2 points; and 12–14 days = 3 points). The range of scores is between 0 and 27 points
	Does the study use a baseline mental health status for comparison?	No
	Any other Outcomes assessed?	NO DEPRESSION
	Methods for analysis
	Does the study analyse more than descriptive analysis?	Yes
	Does the study control for confounding factors?	Covariates included gender, age (Young-Old): 65–74 years old; Old-Old: 75 years old or more), education level (elementary school graduate or less, or middle school graduate or more), residential area (urban or rural), household income quartile, economic activity (e.g., work life after retirement age; yes or no), private health insurance subscription (yes or no), smoking (non-smoker, past smoker, …
	What is the methodology used: type of regression, association	This study used SURVEY procedure, which applies weights in order to make the samples be representative of the elderly population in South Korea, considering that the KNHANES collected data using a stratified, clustered, and systematic sampling. The weighted percentages and standard errors for the general characteristics of the subjects were presented using frequency analysis after applying weight…
	Other relevant information
	Results
	Main descriptive results of the paper	Young-Old (65–74 years old) accounted for 49.4%, and Old-Old (75 years and older) was 50.6%. The majority of the samples were females (83.9%). The results showed that 79% of subjects were elementary school graduate or below, 72.7% were economically inactive people, 79.2% were in the first income quartile, 73.6% lived in an urban area, 78.2% were non-smokers, 89.3% did not go on a binge, 63.2% did…
	Main additional analyses (e.g regression) results of the paper	The results of complex sample logistic regression analysis showed that flexibility exercise was significantly (p < 0.05) related to depression. Even after adjusting all compounding variables the elderly who conducted flexibility exercise between 1 and 4 days had an approximately 81% lower risk to suffer from depression than those who did not do it (pOR = 0.19, 95% CI: 0.05–0.75), and those who co…
	Other relevant information (e.g regarding how results are presented)	This study showed that regular flexibility exercises were independently related to depression prevention
	Conclusions
	Main conclusions of the paper	The flexibility exercise of the elderly was independently associated with depression prevention. The results of this study implied that persistent flexibility exercise (e.g., stretching and freehand exercise) might be more effective to maintain a healthy mental status than muscular strength exercise. A longitudinal study is required to prove the causal relationship between physical activity and d…
	Strengths
	Main strengths of this study	Sample is from a data that is representative of the Korean population.
	Limitations mentioned
	Limitations of this study	The severity of depression was not identified. Even if this study proves a relationship between physical activity and depression, the result cannot be interpreted as a causal relationship because it is a cross-sectional study. , Although there are close relationships among physical activities, participation in a social activity (e.g., the frequency of contacting neighbors) and depression in the o…
	General comments about this paper - Reviewer # 1
	M.E.	Good paper. Althou PA is self-reported and so does MH, MH outcome used can distinguish among clinically relevant symptoms of depression. The research question is alligned with the objective of this review.
	General comments about this paper - Reviewer # 2
	L.M.	Agreed
	Bias Check (Source: Parmar et al., 2016)
	Selection bias: The sample is not representative of the population intended to be analysed	2
	Ecological fallacy: Logical fallacy inherent in making causal inferences from group data to individual behaviours	1
	Confounding bias: The analysis does not account for those confounders that are expected to have an effect on the outcome and that have not been accounted for by the inclusion of other.	1
	Reporting bias: Inappropriate or inaccurate reporting of aspects of the study	1
	Time bias: Bias introduced owing to the timeframe considered	1
	Measurement error in exposure variable: Errors related to the exposure variable.	2
	Measurement error in health outcome: Errors related to the health outcome measurement.	2
	Overall bias check assessment - M.E.	1
	Overall bias check assessment - L.M.	2
	Agreement Third Reviewer (H.H-P) if discrepancies between M.E. and L.M.	NA

## Sheet: 08- Chang et al. 2020
	General information	Data extracted - Reviewer #1
	Title of paper	Exercise Behavior and Mood during the COVID-19 Pandemic in Taiwan: Lessons for the Future
	Authors	Chang et al.
	Journal	International Journal of Environmental Research and Public Health
	Year of Publication	2020
	Country	Taiwan
	Research question/ Objectives
	What is the main objective?	This study aims to determine whether and how COVID-19 has affected exercise behavior and mental health status in Taiwan
	Hypothesis
	Data and dataset
	Data source (Questionnaire, experiment, RCT..)	Questionnaire: Online survey
	Type of data (cross-section, longitudinal)	Cross-sectional
	Time of data collection	April-May 2020
	N	1114
	Other relevant information	This study is part of a larger project that was initiated in Potsdam Germany by the “International Research Group on COVID and exercise (International Research Group (IRG) on COVID and exercise)” and was translated into 18 languages. General Data Protection Regulations (EU) and compliance with the APA Ethical Guidelines for Research were fulfilled and were also acknowledged by the participants. E…
	Representativeness of data	No statistical method was used to predetermine the sample size and as many participants as possible were sampled during the time period of global lockdown. A post-hoc power analysis revealed that our sample (n = 1104) corresponds to the recommendation for su_x000E_cient power in linear models
	Type of study / design
	Select the study type	Other: Questionnaire
	Design
	Population
	Target population specified	All possible individuals in Taiwan, excluding COVID positive individuals.
	Mental Health assessed condition / problems	Mood state
	Age range	Not disclosed (Mean = 35,9, SD = 15,16)
	Population is mentally ill	No. Some have clinically relevant symptoms
	If screening MH, instrument distinguishes and runs analysis for population with clinically relevant symptoms	Yes. Mean total POMS scores were calculated if at least 10 irems of the scale were answered by the participant.
	Other relevant information
	PA Intervention / Programme / Change in activity
	Is the study based on a PA intervention?	No
	Describe the intervention
	Does the study compare multiple programmes?
	Does the study have a treatment and control group?
	If YES Are the treatment and control groups allocation properly randomised?
	Does the study compare one or more groups, before and after an intervention?
	For No-intervention Studies
	Describe how is PA being studied	Through EXERCISE: We defined exercise as any activity they chose to do as their exercise (e.g., workouts at home, running outside, etc...). Participants were also informed that any physical activity as part of their occupation must not be included unless they are a professional fitness coach or have a similar profession.
	Has the PA measure been validated?	No
	Does the study present different categories of PA	For statistical analysis, the answers “never”, “once in a while” and “1 day per week” were combined as “1 day or less”, the answers “2 days per week” and “3 days per week” were combined as “2–3 days per week”, and “4–5 days per week”, and “6 days per week”, and “every day” answers were combined as “4 days per week or more”.
	Does the study includes measurement of change in PA?	Yes. Exercise frequency before the COVID-19 pandemic was measured and processed in the same format. Participants were also asked about their exercise intensity both during and prepandemic, and they could respond by choosing “low”, “moderate”, “high”, or “very high” intensity. The options “high” and “very high” intensities were combined as “high intensity” for the analysis. Participants were also …
	MH Outcomes measured
	Mental Health ssessement tool/instrument	The Profile Mood States (POMS). Measures general well-being in the clinical field both with the general population and people with chronic disease, as well as in sport and exercise psychology research.
	Has the instrument proven validity for the population in which it is used?	Yes (although no the translation)
	Was the Questionnaire responded by the participants or caregiver?	Participants
	Outcome of Mental health condition / domains assessed	16 items allow subscores for “depression/anxiety”, “vigor”, “fatigue”, and “irritability”; however, we only used the total score in our analysis.
	Does the study use a baseline mental health status for comparison?	No
	Any other Outcomes assessed?	Yes, the change in level of PA during the pandemic, compared to PA before the pandemic
	Methods for analysis
	Does the study analyse more than descriptive analysis?	Cumulative link models (CLM) were employed to analyze which variables were significant predictors of the exercise frequency during a similar pandemic condition. Three levels of exercise frequency per week during the pandemic (i.e., “1 day or less”, “2–3 days”, “4 or more days”) were predicted by three levels of exercise frequency per week prepandemic (i.e., “1 day or less”, “2–3 days”, “4 or more…
	Does the study control for confounding factors?
	What is the methodology used: type of regression, association	Linear model with a priory contrasts
	Other relevant information	Interaction effects included in the regression model
	Results
	Main descriptive results of the paper	A total of 1114 participants (mean (M)age = 35.90, standard deviation (SD)age = 15.16, 53.9% female) were included in the analysis. Participants were also asked about the presence of social restrictions and recommendations and their level of compliance. Although participants reported almost no formal restrictions (92.4%), 81.8% reported that there were recommendations on social distancing, and th…
	Main additional analyses (e.g regression) results of the paper	The results show that there was a significant main effect of exercise frequency during the pandemic on mood states. Those who exercised four days or more had significantly higher mood states compared to those who exercised for 2–3 days (bduring3-2 = 0.14, p = 0.04), and those exercised for 2–3 days had significantly higher mood states compared to those who exercised one day or less per week durin…
	Other relevant information (e.g regarding how results are presented)
	Conclusions
	Main conclusions of the paper	The relationship between exercise frequency and mood during the COVID-19 pandemic was dependent on the change in exercise behavior (before vs. during). In general, higher frequencies of exercise during the COVID-19 pandemic resulted in better mood states. Additionally, exercising “2–3 days” or “four days or more” before a pandemic was associated with worse mood states if these individuals reduced…
	Strengths
	Main strengths of this study	This is the first study conducted to investigate the changes in exercise behavior and mood states during the COVID-19 pandemic in Taiwan
	Limitations mentioned
	Limitations of this study	The translated questionnaires used in this study were not validated due to time limitations. collecting data through the internet might potentially limit the participation of certain groups
	General comments about this paper - Reviewer # 1
	M.E.	The analyses is done for individuals reporting more than 10 items in the MH instrument used. So this population is closer to a population with clinically relevant MH symptoms (higher risk or positive mood states). There data is not representative and the questionnaire translation was not validated. However the instrument heavily used psychometric questionnaire for measuring mood states, both with…
	General comments about this paper - Reviewer # 2
	L.M.	Agreed
	Bias Check (Source: Parmar et al., 2016)
	Selection bias: The sample is not representative of the population intended to be analysed	3
	Ecological fallacy: Logical fallacy inherent in making causal inferences from group data to individual behaviours	1
	Confounding bias: The analysis does not account for those confounders that are expected to have an effect on the outcome and that have not been accounted for by the inclusion of other.	2
	Reporting bias: Inappropriate or inaccurate reporting of aspects of the study	1
	Time bias: Bias introduced owing to the timeframe considered	1
	Measurement error in exposure variable: Errors related to the exposure variable.	1
	Measurement error in health outcome: Errors related to the health outcome measurement.	1
	Overall bias check assessment - M.E.	2
	Overall bias check assessment - L.M.	2
	Agreement Third Reviewer (H.H-P) if discrepancies between M.E. and L.M.	NA

## Sheet: 09-Chang et al. 2016
	General information	Data extracted - Reviewer #1
	Title of paper	The Association Between Midlife Physical Activity and Depressive Symptoms in Late Life: Age Gene/Environment Susceptibility—Reykjavik Study
	Authors	Chang et al.
	Journal	Journal of Gerontology: Medical Sciences
	Year of Publication	2016
	Country	Iceland
	Research question/ Objectives
	What is the main objective?	To investigate the longterm association between midlife PA and late-life depressive symptoms, on average 25 years later, in a population free of clinical history of depression and diagnosis of dementia. In a secondary analysis, we further investigated whether the association was independent of cognitive function.
	Hypothesis
	Data and dataset
	Data source (Questionnaire, experiment, RCT..)	Age Gene/Environment Susceptibility (AGES)—Reykjavik Study
	Type of data (cross-section, longitudinal)	Longitudinal
	Time of data collection	1967 (and follow-up in 2002)
	N	4140 participants (N=216 with High Symptoms of Depression)
	Other relevant information	AGES-RS was approved by the Icelandic National Bioethics Committee (VSN 00-063) and by the Institutional Review Board of the U.S. National Institute on Aging, National Institutes of Health. Informed consent was signed by all participants.
	Representativeness of data
	Type of study / design
	Select the study type	Cohort (Follow-up)
	Design	The Icelandic Heart Association initiated the Reykjavik Study (RS) in 1967 to study cardiovascular disease and risk factors. The cohort was comprised of men and women living in Reykjavik who were born in 1907–1935 (n = 18,842). In 2002, surviving members (n = 11,308) of the RS cohort were re-invited to participate in the AGES-RS (Supplementary Table 1). Reexamination included cognitive testing, b…
	Population
	Target population specified	Middle age and Elderly people
	Mental Health assessed condition / problems	Depression
	Age range	>=65
	Population is mentally ill	No. Some have clinically relevant symptoms at follow-up in late life
	If screening MH, instrument distinguishes and runs analysis for population with clinically relevant symptoms	GDS score >= 6 were defined as having a high level of depressive symptomatology (HDEPS
	Other relevant information	PA assessed in Midlife. MH assessed in late-life
	PA Intervention / Programme / Change in activity
	Is the study based on a PA intervention?	No
	Describe the intervention
	Does the study compare multiple programmes?	NA
	Does the study have a treatment and control group?	NA
	If YES Are the treatment and control groups allocation properly randomised?	NA
	Does the study compare one or more groups, before and after an intervention?	NA
	For No-intervention Studies
	Describe how is PA being studied	At the midlife RS interview, participants were asked two questions about PA. The first question was about whether they regularly participated in sports or exercise. Participants who answered “yes” to the first question were then asked how many hours per week they were involved in sports or exercise separately in the winter and summer (three answers, [1] none, [2] 5 hours or less, and [3] more tha…
	Has the PA measure been validated	Not mentioned
	Does the study present different categories of PA	Yes
	Does the study includes measurement of change in PA?	No
	MH Outcomes measured
	Mental Health ssessement tool/instrument	The Mini-International Neuropsychiatric Interview; the 15-item Geriatric Depression scale (GDS) (22
	Has the instrument proven validity for the population in which it is used?	Yes.
	Was the Questionnaire responded by the participants or caregiver?	Participants
	Outcome of Mental health condition / domains assessed	Depressive symptoms were measured using the 15-item Geriatric Depression scale (GDS) (22). The GDS scores range from 0 to 15, with higher scores indicating more symptoms of depression
	Does the study use a baseline mental health status for comparison?	No
	Any other Outcomes assessed?	Cognition (Dementia) as a control variable in some models
	Methods for analysis
	Does the study analyse more than descriptive analysis?	Yes
	Does the study control for confounding factors?	Several demographic and health factors were controlled for the analyses, including the use of antidepressant medication
	What is the methodology used: type of regression, association	Chi-square test for categorical variables and general linear regression for continuous variables were used to compare characteristics of participants according to the midlife PA level. Logistic regression analysis was used to examine the hypothesis that people who were active at midlife are less likely to have HDEPS in late life compared with people who were inactive at midlife. The first model f…
	Other relevant information
	Results
	Main descriptive results of the paper	Compared with those who were inactive in midlife (n = 2,848), those who were physically active (n = 1,292) in midlife had shorter number of follow-up years, had completed more years of schooling, had higher MMSE scores (all p < .001), and were generally healthier in late life. Among 15 questions in the GDS, answers to nine questions were significantly different (p < .05) by midlife PA level, and …
	Main additional analyses (e.g regression) results of the paper	The analysis assessed the likelihood of having HDEPS in later life after adjusting for each cognitive domain. After additional adjustment with Speed Processing only, those who were active at midlife were 39% less likely to have HDEPS after 25 years (OR = 0.61, 95% CI: 0.42–0.86). The protective effect of being active at midlife was 41% when adjusted for memory only (OR = 0.59, 95% CI: 0.41–0.84) …
	Other relevant information (e.g regarding how results are presented)	In our longitudinal study over a period of 25 years, we found a strong association between midlife PA and depressive symptoms in late life among community dwelling old people who did not have a history of depression. Compared with those who were inactive at midlife, those who were active at midlife had significantly less depressive symptoms 25 years later even after controlling for demographics, …
	Conclusions
	Main conclusions of the paper	Our study shows that midlife PA is associated with lower depressive symptoms 25 years later. Participating in regular PA in midlife may improve mental health in late life.
	Strengths
	Main strengths of this study	Large, community-based cohort is well characterized by a variety of risk factors assessed at both midlife and late life. allowed us to control for various health risk factors in both mid- and late life for the long-term association. Second, we assessed the long-term association between midlife PA measurement and late-life depressive symptoms over an average of 25 years. Depression and inactivity …
	Limitations mentioned
	Limitations of this study	Mortality rates by 2002 were lower and participation rates were higher among those who were active in midlife compared with those who were inactive in midlife during long follow-up years and this should be noted when interpreting our findings. At midlife examination, the standard set of PA questions at the time asked leisure related PA hours per week in summer and winter, respectively, but inform…
	General comments about this paper - Reviewer # 1
	M.E.	Goodpaper using adequate methods showing results from a prospective analysis. Both PA and MH are self-reported, not objective. MH outcome measure has been validated and discriminates between clinically relevant and not relevant depression symptoms. The research question is alligned with the objective of this review.
	General comments about this paper - Reviewer # 2
	L.M.	Agreed
	Bias Check (Source: Parmar et al., 2016)
	Selection bias: The sample is not representative of the population intended to be analysed	1
	Ecological fallacy: Logical fallacy inherent in making causal inferences from group data to individual behaviours	1
	Confounding bias: The analysis does not account for those confounders that are expected to have an effect on the outcome and that have not been accounted for by the inclusion of other.	1
	Reporting bias: Inappropriate or inaccurate reporting of aspects of the study	1
	Time bias: Bias introduced owing to the timeframe considered	2
	Measurement error in exposure variable: Errors related to the exposure variable.	2
	Measurement error in health outcome: Errors related to the health outcome measurement.	2
	Overall bias check assessment - M.E.	1
	Overall bias check assessment - L.M.	2
	Agreement Third Reviewer (H.H-P) if discrepancies between M.E. and L.M.	NA

## Sheet: 10-Chen et al. 2010
	General information	Data extracted - Reviewer #1
	Title of paper	Exercise, Tea Consumption, and Depression Among Breast Cancer Survivors
	Authors	Chen et al.
	Journal	Journal of Clinical Oncology
	Year of Publication	2010
	Country	China
	Research question/ Objectives
	What is the main objective?	To examine the association of lifestyle factors and supplement use with depression among breast cancer survivors.
	Hypothesis
	Data and dataset
	Data source (Questionnaire, experiment, RCT..)	Structured Questionnaires
	Type of data (cross-section, longitudinal)	Cross-sectional, Follow-up
	Time of data collection	April 2002 and December 2006
	N	1399 participants (n= 176 with clinical depression)
	Other relevant information	There are also n=187 participants with mild depression, and 1036 with no depression
	Representativeness of data
	Type of study / design
	Select the study type	Cohort study
	Design	Structured questionnaires were administered in person at the baseline interview by trained interviewers, who collected information on cancer diagnosis and cancer-related treatments, sociodemographics, comorbidity, menstrual and reproductive history, lifestyles, CAM use, weight history, and QOL. Anthropometric measurements were taken according to a standard protocol. Self-reported weight at diagno…
	Population
	Target population specified	Women who were diagnosed with a primary breast cancer and enrolled in the Shanghai Breast Cancer Survival Study (SBCSS), a population-based cohort study in Shanghai, China
	Mental Health assessed condition / problems	Depression
	Age range	Not mentioned
	Population is mentally ill	Some have clinically relevant symptoms of depression
	If screening MH, instrument distinguishes and runs analysis for population with clinically relevant symptoms	CES-D score >= 16 indicates clinical depression
	Other relevant information
	PA Intervention / Programme / Change in activity
	Is the study based on a PA intervention?	NO
	Describe the intervention
	Does the study compare multiple programmes?
	Does the study have a treatment and control group?
	If YES Are the treatment and control groups allocation properly randomised?
	Does the study compare one or more groups, before and after an intervention?
	For No-intervention Studies
	Describe how is PA being studied	By using a validated exercise questionnaire, information on exercise frequency and duration during the first 6 months post-diagnosis was obtained for up to four types of exercise activity at baseline.On the basis of the method proposed by Ainsworth et al, each activity was assigned a metabolic equivalent (MET) score to represent energy expenditure from exercise. The MET score for each activity wa…
	Has the PA measure been validated	Yes
	Does the study present different categories of PA	Yes.
	Does the study includes measurement of change in PA?	Yes
	MH Outcomes measured
	Mental Health ssessement tool/instrument	the 20-item Center for Epidemiological Studies Depression Scale (CES-D) was used to assess the depressive symptoms
	Has the instrument proven validity for the population in which it is used?	The Chinese version of the CES-D has been validated.
	Was the Questionnaire responded by the participants or caregiver?	Participants
	Outcome of Mental health condition / domains assessed	Depression
	Does the study use a baseline mental health status for comparison?	No. Depression status at baseline was unkown
	Any other Outcomes assessed?	Mild depression and no depression at 18 months post-diagnosis
	Methods for analysis
	Does the study analyse more than descriptive analysis?	Yes
	Does the study control for confounding factors?	Odds ratios (ORs) and 95% CIs were adjusted for age at diagnosis, education, income, marital status, comorbidity, menopausal symptoms, the SF-36 mental health index score, relapse/metastasis, and radiotherapy.
	What is the methodology used: type of regression, association	Multinomial logistic regression models were conducted to assess associations of lifestyle factors and CAM use with mild and clinical depression; women without depression served as the reference.We also evaluated mild or clinical depression as a single group in the multivariate logistic regression analyses to examine the association of lifestyle factors with overall depression
	Other relevant information	Tests for trend were performed by entering the categoric variables as continuous parameters in the models. Because many of the study variables were intercorrelated, we did not implement adjustmentsfor multiple comparisons. Analyses stratified by QOL score (SF-36 mental health index scale) were conducted. The significance levels were set at P .05 for two-sided analyses.
	Results
	Main descriptive results of the paper	The mean age at cancer diagnosis was 53.7 years (standard deviation, 9.8 years). Approximately two thirds of women regularly participated in exercisee, and 13% drank tea regularly after diagnosis (90% drank green tea). Overall, 26% of women reported depressive symptoms at 18 months postdiagnosis, 13.4% had mild depression, and 12.6% had clinical depression. Depressed women were older at diagnosis…
	Main additional analyses (e.g regression) results of the paper	Exercise duration and exercise-related energy expenditure were significantly and inversely associated with clinical and overall depression (all Ptrend <.05). Longer exercise duration (>2 h/wk)was associatedwith adjusted ORs of 0.72 (95% CI, 0.48 to 1.08) for mild depression, 0.57 (95% CI, 0.36 to 0.90) for clinical depression, and 0.65 (95% CI, 0.47 to 0.91) for overall depression when compared w…
	Other relevant information (e.g regarding how results are presented)	Additional analyses stratified by baseline QOL (ie, SF-36 mental health index score) suggested that the associations of exercise participation and tea consumption with depression were slightly stronger among women with lower QOL (score < median) than among women with higher QOL (score >= median), although the interaction testswere not statistically significant (data not shown).However, these stra…
		we found that women who exercised for > 2 h/wk or whose energy expenditure from exercise was > 8.3 MET h/wk postdiagnosis were less likely to have depression than nonexercisers.
	Conclusions
	Main conclusions of the paper	Regular exercise participation and tea consumption may play an important role in the prevention of depression among breast cancer survivors.
	Strengths
	Main strengths of this study	The first population-based, cohort study that has evaluated the association of exercise and its change over time with depression among breast cancer survivors.
	Limitations mentioned
	Limitations of this study	The study included only one assessment of depression. However, the mental health index score from the QOL assessment administered at baseline was significantly related to depression at 18 months postdiagnosis (r = -0.46), which suggests that QOL is a good indicator for depression in our study, as has been shown in other research. Last, although the high percentage of patients who received chemoth…
	General comments about this paper - Reviewer # 1
	M.E.	Good paper measuring the impact of PA on clinical depression symptoms in women diagnosed of breast cancer. Although PA is self-reported, MH measure used can be considered as clinical diagnosis. And the methods are appropriate.
	General comments about this paper - Reviewer # 2
	L.M.	Agreed
	Bias Check (Source: Parmar et al., 2016)
	Selection bias: The sample is not representative of the population intended to be analysed	1
	Ecological fallacy: Logical fallacy inherent in making causal inferences from group data to individual behaviours	1
	Confounding bias: The analysis does not account for those confounders that are expected to have an effect on the outcome and that have not been accounted for by the inclusion of other.	2
	Reporting bias: Inappropriate or inaccurate reporting of aspects of the study	1
	Time bias: Bias introduced owing to the timeframe considered	2
	Measurement error in exposure variable: Errors related to the exposure variable.	1
	Measurement error in health outcome: Errors related to the health outcome measurement.	1
	Overall bias check assessment - M.E.	1
	Overall bias check assessment - L.M.	2
	Agreement Third Reviewer (H.H-P) if discrepancies between M.E. and L.M.	NA

[truncated: 19 more sheets: 11-Choi et al. 2019, 12-Coll et al. 2019, 13-Feng et al. 2014, 14 - Griffiths et al. 2014, 15-Guddal et al.2019, 16- Hamer et al. 2017, 17-Hamer et al. 2014, 18-Kanamori et al. 2018, 19-Karg et al. 2020, 20-King et al. 2013, 21-Koo & Kim 2020, 22-Nam et al. 2017, 23-Pengpid & Peltzer 2019, 24 - Shigdel et al. 2019, 25-Steinmo et al. 2014, 26-Underwood et al. 2013, 27-van Gool et al 2006, 28-VanKim & Nelson 2013, 29- Zhang & Yen 2015]
