# Supplementary material for: The Association of Physical (in)Activity with Mental Health. Differences between Elder and Younger Populations: A Systematic Literature Review
Source: Int J Environ Res Public Health. 2021 Apr 29;18(9):4771. doi: 10.3390/ijerph18094771 (PMC8124550; doi:10.3390/ijerph18094771)
Supplement: Supplementary file 1 [file ijerph-18-04771-s001.zip › Supplementary Material - Summary table/Supplementary Material - Summary table.xlsx]

## Sheet: Summary table
Paper ID	Includedin the review	Author (year)	Time period used for analysis	Country	Type of study	Sample size	Sample with MH (objective and / or with clinically relevant symptoms)	% sample with MH problems	Age range of study population	Mean age	Compares efffect of PA on elder and younger	Compares effect of PA by age group (Yes/No/NA)	Mental health disorder studied	Controls for previous treatment for the MH problems	PA measure / instrument	PAprogramme / self-reported	Activity time Supervised / Unsupervised	MH outcome	Cutt-off for clinically relevant symptoms	MH outcome analysed is objective (diagnosed)/ self-reported (clinically relevant symptoms)	Method for analyses	Effect measured (research question)	Age range of study population	Main effect found of PA on MH	Negative association found of PA with MH	Positive association found of Physical Inactivity / Sedentary Behaviour with MH
1	Yes	Annerstedt 2012	1999/2000 to 2005	Sweden	Follow-up of a cohort	8683	1424	0.164	18-80	50.1	Not really. Increasing age seemed to decrease the risk for mental health problems. But interaction effects between PA and age are not measured, nor the analyses to explore this associations is done by age groups.	No	Poor Mental Health	No	“How often are you physically active of perform exercise during you leisure time? Excluding domestic work” (Response alternatives: 1) Sedentary 2) Moderate physical activity 3)Regular exercise 4) Regular advanced exercise).	Self-reported		General Health Questionnaire 12 (GHQ-12). The questionnaire focuses on 1) inability to carry out one´s normal healthy functions; 2) emergence of new phenomena of distressing nature.	3 =<GHQ-12 =<12	Self-reported clinically relevant symptoms	Multiple logistic regression	In this study the main research question is whether or not an inverse relationship exists between green qualities in the neighbourhood and development of mental disorder. A secondary question is if there exist any synergistic mental health effects of nature (“place” factor) and a few life style related factors (“person” factors): financial stress, living conditions, and physical activity.	18-80	We did not find a simple inverse relationship between green qualities in the neighbourhoodand development of mental disorder. However, we found a synergistic mental health effect through interaction between certain green qualities and physical activity. The risk of having poor mental health at follow-up decreased 80% if having access to Serene and being physically active and 70% if access to Spac…	Yes (Conditional)
2	No (high risk-of bias)	Appelqvist et al. 2020	2015	Finland	Cross-sectional (from Convenience sample)	456	292 with high level of Positive Mental Health	0.64	Not specified. Sample of young adults	29 (7)	Not applicable	Not applicable	Positive Mental Health (positive means mentally ill)	No	Self-reported leisure time PA was determined from responses to a single question “Which of the following definitions best describes your leisure time physical activity habits? (Think of the last 3 months and consider all leisure-time physical activity that lasted at least 20 minutes per session)” with six response categories: 1 = less than once a week, 2 = no vigorous activities, but light or mod…	Self-reported		the 7-item version of Warwick-Edinburgh Mental Wellbeing Scale (SWEMWBS)	SWEMSBS scores were classified into three categories: low (scores more than one standard deviation below the mean; cores =21,01), moderate (cores 21,02–27,09) and high (scores more than one standard deviation above the mean; cores =27,10) PMH	Self-reported clinically relevant symptoms	Multivariate logistic regression models	The aim of the present study was to investigate the relationship of different domains of PA with Positive Mental Health among young adult men in Finland.	Not specified, but small age variation in a population of young men.	The study showed a weak but statistically significant positive association between leisure time PA and PMH in young men. Association was found only in individuals with a lower level of PMH, whereas such an association was not evident in individuals with high PMH. The relationship between leisure time PA and PMH seems to be complex with many affecting and confounding factors, such as employment an…	Yes, for individuals with lower PMH
3	Yes	Ball et al. 2009	2000-2003	Australia	Follow-up of a cohort	6677	1691	0.26	21-65	Not disclosed	Not applicable	Not applicable	Depressive symptoms	No	PA items assessed the frequency and duration of walking (for recreation or transport), and of moderate- and vigorous-intensity activity in the last week. Total MET minutes/week were calculated as (walking minutes × 3.5) + (moderate minutes × 4) + (vigorous minutes × 7.5) (ref. 34), and PA was categorized as: none (0 to <40 MET minutes); very low (40 to <300); low (300 to <600); moderate (600 to <…	Self-reported		CES-D scale	CES-D scores >= 10	Self-reported contrasted by a clinician	Linear regression models	The aims of this study were to examine, in a population-based sample of young women, the prospective associations over 3 years between (i) BMI and PA, and depressive symptoms; and (ii) changes in BMI and PA, and depressive symptoms.	21-65	Adjusted odds of depressive symptoms in 2003 were lower among women who reported any level of PA, compared with women who reported none. After adjustment for sociodemographic variables and BMI, ORs fordepressive symptoms in 2003 became nonsignificant for the very low category, but remained significantly lower among women who reported low, moderate (borderline significant or high levels of PA. Com…	Yes
4	Yes	Benedetti et al. 2008	August-December 2002	Brasil	Cross-sectional	869	291	33.5%	60-101	71.6 (7.9)	Studies the elderly population (>= 60)	No	Dementia and Depression	No	International Physical Activity Questionnaire (IPAQ). IPAQ made it possible to estimate the amount of time per week spent on performing physical activities of moderate to vigorous intensity within different contexts of life (work, domestic tasks, transportation and leisure), and the time spent on more passive activities (carried out in a seated position).	Self-reported		Geriatrics Mental Status (GMS) scale	Geriatrics Mental Status (GMS) scale. To analyze dementia, the classification used was “does not present dementia” (<2 points) and “presents dementia” (≥3 points). For depression, the scores were classifi ed as “does not present depression” (<7 points) and “presents depression” (≥7 points).	Self-reported clinically relevant symptoms	Logistic regression	To evaluate the association between physical activity level and mental health status among elderly people.	60-101	The present study found a significant relationship between the levels of physical activity and the state of mental health. That is, this association showed lower prevalence of indicators of depression and dementia among non-sedentary elderly people. The importance of keeping active was reaffirmed, along with the fact that physical activity infl uences how depressive syndrome is faced, through exp…	Yes
5	Yes	Biswajit et al. 2017	2002-2004	Bangladesh, India, Nepal and Sri Lanka	Cross-sectional	6855	2380	Prevalence of self-reported depression was respectively 47.7%, 40.3%, 40.4% and 11.4% in Bangladesh, India, Nepal and Sri Lanka respectively	50 and over	Bangladesh [60.72 (SD= 9.6)]; India [59.94 (SD = 9.1)]; Nepal [60.5 (SD = 9)]; Sri Lanka [60 (SD=9.08)]	No. Not adjusted by age groups as there were not differences between age groups on the rates of diagnosis of depression according to the descriptive (bivariate) analysis. It is suggested that future research should explore the causes of regional variation and investigate the roles of vigorous and moderate physical activity on the onset and intervention of depression among the elderly population.	No	Depression status	No	Two types of PA used in this study were MPA and VPA. VPA was measured by the following question: MPA was measured by the following question: Moderate physical activities make you breathe somewhat harder than normal and may include carrying light loads, bicycling at a regular pace, or doubles tennis. Do not include walking. Again, think about only those physical activities that you did for at leas…	Self-reported		Respondents were asked if they were ever diagnosed with depression. The answer was categorized as- Yes/No. For self-reported depression, respondents were asked: During the last 12 months, have you had a period lasting several days when you felt sad, empty or depressed. Self reported response categories to these question was- Yes/No.	NA (diagnosis)	Diagnosed	Logistic regression	objectives were to explore the pattern of physical activity across various demographic and socioeconomic groups in these four countries, and to measure the association between PA and self-reported depression among the middle- and older-aged population	50 and over	With regard to diagnosed depression, compared to those who reported engaging in MPA on daily basis, the odds of reporting depression were more than five times higher [AOR = 5.512; 95% CI = 1.159–26.21] for those who never took MPA in Bangladesh (Table 5). In India, those never took VPA had 44% higher [AOR = 1.442; 95% CI = 1.046–1.987] odds of being diagnosed with depression compared those who ne…	Yes
6	Yes	Blumenthal et al. 2012	April 2003 and February 2007.	US, Canada, France	RCT	2322	653	28.1%	19-91	56 (50-63)	Not really. Controls by age but can´t really make conclusions for the elderly.	No	Depression	No	Patients randomized to aerobic exercise participated in 3 supervised exercise sessions per week for 3 months. Patients exercised using a treadmill or stationary cycle ergometer as their primary training mode. Patients were encouraged to begin homebased exercise after 18 supervised sessions and to fully transition to home exercise after 36 supervised sessions. Patients were provided home exercise …	Programme	Supervised	The Beck Depression Inventory II (BDI-II)	BDI-II score >= 14	Self-reported clinically relevant symptoms	Cox Regression models; Linear regression models.	To determine whether exercise training will result in greater improvements in depressive symptoms compared with usual care among patients with heart failure.	19-91	Exercise training may be effective in reducing depressive symptoms and by further documenting the prognostic significance of depression in patients with heart failure. In this ancillary study from the HFACTION trial, patients with heart failure who participate in exercise training, compared with usual care, had modest reductions in depressive symptoms at 12 months, although the clinical significa…	Yes
7	Yes	Byeon et al. 2019	1 January to 31 December 2014	Korea	Cross-sectional	256	45	0.19	>= 65	Not disclosed	Studies the elderly population (>= 65)	No	Depression	No	In this study, regular physical activities performed on average in a week were investigated using a self-care questionnaire. This study investigated days of walking (at least 10 minutes per time; e.g., commuting, trip, and exercise) per week (no, 1–3 days, 4–6 days, or 7 days), days of muscular strength exercise performance (e.g., push-up, sit-up, dumbbell, barbell, or pull-up bar at least 10 min…	Self-reported		The Patient Health Questionnaire (PHQ).	PHQ-9 score >=10	Self-reported clinically relevant symptoms	Logistic regression models	To investigate the relationship between physical activity and depression in the elderly living alone and to provide basic data for the prevention of depression in the elderly.	>= 65	This study showed that regular flexibility exercises were independently related to depression prevention. The flexibility exercise of the elderly was independently associated with depression prevention. The results of this study implied that persistent flexibility exercise (e.g., stretching and freehand exercise) might be more effective to maintain a healthy mental status than muscular strength e…	Yes (some techniques more than others)
8	Yes	Chang et al. (2020)	April-May 2020	Taiwan	Cross-sectional	1114	Not reported	Not reported	Not disclosed (Mean = 35,9, SD = 15,16)	35.90 (SD=15.16)	No	No	Mood state	No	Exercise was defined as any activity they chose to do as their exercise (e.g., workouts at home, running outside, etc...). Participants were also informed that any physical activity as part of their occupation must not be included unless they are a professional fitness coach or have a similar profession.	Self-reported		The Profile Mood States (POMS). Measures general well-being in the clinical field both with the general population and people with chronic disease, as well as in sport and exercise psychology research.	No official cutt-off, but analysis controls for levels of mood states. The instrument has been validated for measuring psychological distress.	Self-reported clinically relevant symptoms	Linear model with a priori contrasts	This study aims to determine whether and how COVID-19 has affected exercise behavior and mental health status in Taiwan	Not disclosed (Mean = 35,9, SD = 15,16)	The results show that there was a significant main effect of exercise frequency during the pandemic on mood states. Those who exercised four days or more had significantly higher mood states compared to those who exercised for 2–3 days (bduring3-2 = 0.14, p = 0.04), and those exercised for 2–3 days had significantly higher mood states compared to those who exercised one day or less per week durin…	Yes
9	Yes	Chang et al. 2016	1967 (and follow-up in 2002)	Iceland	Follow-up of a cohort	4140	216	5.5%	>=65	Not disclosed	Studies the elderly population (>= 65)	No	Depression	Yes. Antidepressant medication use was registered at the time of examination of study participants	At the midlife RS interview, participants were asked two questions about PA. The first question was about whether they regularly participated in sports or exercise. Participants who answered “yes” to the first question were then asked how many hours per week they were involved in sports or exercise separately in the winter and summer (three answers, [1] none, [2] 5 hours or less, and [3] more tha…	Self-reported		The Mini-International Neuropsychiatric Interview; the 15-item Geriatric Depression scale (GDS) (22	GDS score >= 6	Self-reported clinically relevant symptoms	Logistic regression models	To investigate the longterm association between midlife PA and late-life depressive symptoms, on average 25 years later, in a population free of clinical history of depression and diagnosis of dementia. In a secondary analysis, we further investigated whether the association was independent of cognitive function.	>=65	In our longitudinal study over a period of 25 years, we found a strong association between midlife PA and depressive symptoms in late life among community dwelling old people who did not have a history of depression. Compared with those who were inactive at midlife, those who were active at midlife had significantly less depressive symptoms 25 years later even after controlling for demographics, …	Yes
10	Yes	Chen et al. 2010	April 2002 and December 2006	China	Follow-up of a cohort	1399	176	12.5%	Not mentioned (adults)	53.7 (9.8)	Not applicable	Not applicable	Depression	No	By using a validated exercise questionnaire, information on exercise frequency and duration during the first 6 months post-diagnosis was obtained for up to four types of exercise activity at baseline.On the basis of the method proposed by Ainsworth et al, each activity was assigned a metabolic equivalent (MET) score to represent energy expenditure from exercise. The MET score for each activity wa…	Self-reported		the 20-item Center for Epidemiological Studies Depression Scale (CES-D) was used to assess the depressive symptoms	CES-D score >= 16	Self-reported clinically relevant symptoms	Multinomial logistic regression	To examine the association of lifestyle factors and supplement use with depression among breast cancer survivors.	Not mentioned (but has to be adults)	Regular exercise participation and tea consumption may play an important role in the prevention of depression among breast cancer survivors.	Yes
11	No (high risk-of bias)	Choi et al. 2019	May 10 through July 31, 2018.	UK	Summary data from published studies	611583	143265	23.4%	>= 18	Not disclosed	Not disclosed	Not disclosed	Depression	No	2 continuous physical activity phenotypes: (1) self-reported moderate-to-vigorous physical activity (in standardized units of inverse-normalizedmetabolicequivalentminutes per week) and (2) objective accelerometer based activity, specifically overall mean acceleration (in milligravities across at least 72 hours of wrist-worn accelerometer wear). T	Self-reported & Programme	Unsupervised	We drew on summary statistics from the largest and most recent GWAS for MDD,	NA (diagnosis)	Diagnosis	Mendelian Randomization Models	To examine bidirectional relationships between physical activity and depression using a genetically informed method for assessing potential causal inference.	>= 18	UsingMR with genetic instruments selected from large-scale GWAS, we find evidence supporting a potential causal relationship between physical activity and a reduced risk for depression.	Yes
12	Yes	Coll et al. 2019	2015 to March 2016	Brasil	RCT	639	579	90.6%	Young women (age unspecified)	27.1 [5.1] years	Not applicable	Not applicable	Postpartum depression	No	16-week supervised exercise program including aerobic and resistance training delivered in 60-minute sessions 3 times per week.	Programme	Supervised	Edinburgh Postnatal Depression Scale (EPDS) 3 months after delivery.	EPSD score >= 12	Self-reported clinically relevant symptoms	2-stages Least Squares Regression + Instrumental Variables framework	The aim of this study was to assess the efficacy of a 16-week exercise intervention during pregnancy on the prevention of postpartum depression using data from a large RCT.	Young women (age unspecified)	There were no significant differences between study groups in the rates of postpartum depression (12 of 192 [6.3%] in the intervention group and 36 of 387 [9.3%] in the control group; OR, 0.65; 95%CI, 0.33-1.28). Sensitivity analysis using multiple imputation to deal with missing data19 yielded virtually identical results	No
13	Yes	Feng et al. 2014	November to December 2011	China	Cross-sectional	1106	201	18.2%	16-24	18.9 (0.9)	Not applicable	Not applicable	Depression and Anxiety	indirectly yes. PSQ index contains the use of sleep medication, sometimes indicated for MH problems	The frequency of PA (How often do you sport and/or vigorous free play each week with 30 minutes at least per day?) was assessed by using the following options: daily, 5–6 days/week, 3–4 days/ week, 1–2 days/week, and less than once per week. Subjects with high PA were defined as those who sported and/or vigorous free played at least three days per week[21]. The subjects also reported their ST (Ho…	Self-reported		Depression and anxiety were assessed using the SDS and SAS, respectively	Total standard scores of 53 or 50 were set as a cut-off point of depression or anxiety, respectively	Self-reported clinically relevant symptoms	Multivariate logistic regression models	To investigate the independent and interactive associations of physical activity (PA) and screen time (ST) with depression, anxiety and sleep quality among Chinese college students.	16-24	The present study suggests an independent and interactive relationship of high PA and low ST with significantly reduced prevalence of mental health problems and favorable sleep quality among Chinese college freshmen. Our results provide support for the notion that maintaining sufficient PA and reducing sedentary behaviors should be included in the planning of health promotion strategies.	Yes
14	Yes	Griffiths et al 2014	2000-02, 2004-05, 2008-09	Finland	Follow-up of a cohort	26913	4666	0.17	18-69 at baseline	45.6 [9.8]	18-44 , 45-54 and 55-69 age groups can be compared	Yes	Mental ill-health	No	Participants reported the average weekly amount of time spent on physical activity (including the journey to and from work) corresponding to the intensities of walking, vigorous walking, jogging and running. The time spent in each type of activity, expressed in hours per week, was multiplied by its typical energy expenditure, expressed in metabolic equivalent tasks (METs). One MET is the caloric …	Self-reported		12-item General Health Questionnaire (GHQ-12)	GHQ-12 score >= 4	Self-reported clinically relevant symptoms	Logistic regression models	The purpose of this prospective study was to explore the relationship between physical activity and symptoms of mental ill-health in a large, well defined and heterogeneous sample of working women. It aimed in particular to explore the existence of a dose–response relationship and to investigate the effects of increased physical activity for subsequent mental health in younger, mid-life and older…	18-44 vs 55-69	The results of this study with a large cohort of Finnish working women showed that physical activity was associated with a reduced future risk of mental ill-health. Our findings also demonstrated an inverse dose–response relationship between physical activity and likelihood of later symptoms of mental ill-health. In addition, our findings revealed that mid-life and older women who reported increa…	Yes
15	Yes	Guddal et al. 2019	2006-2008	Norway	Cross-sectional	7619	933	12.2%	13-19	15.8 (1.7)	Not applicable	Not applicable	Psychological distress	No	Leisure time PA level was assessed by a validated question on frequency of PA from WHO Health Behavior in Questionnaire Schoolchildren (WHO HBSC) Survey. Outside school hours: ‘How often do you usually exercise in your free time so much that you get out of breath or sweat?’. The level of intensity during exercise where you breathe heavily and/or sweat refers to moderate to vigorous activity. Resp…	Self-reported		Short version of the Hopkins Symptom Check List Five-item (SCL-5)	SCL-5 mean score >=2	Self-reported clinically relevant symptoms	Multiple logistic regression	To describe PA levels and sport participation in a population-based sample of adolescents, and to explore how they relate to mental health in different age groups.	13-19	In this population-based sample of adolescents, PA levels and participation rates in sports were lower among girls, and lower among senior high school students compared with junior high school students. Our results showed that higher levels of PA were favourably associated with self-esteem and life satisfaction throughout adolescence, as well as with reduced likelihood of psychological distress i…	Yes
16	Yes	Hamer et al. 2014	2008	England	Cross-sectional	11658	1486	12.7%	Adults in England aged 16-95	50	Not really. Controls by age but can´t really make conclusions for the elderly.	No	Psychological distress	No	A subsample of HSE 2008 participants were asked to wear a uniaxial accelerometer that records movement on the vertical axis, the Actigraph GT1M (Actigraph, Pensacola, Florida, USA), during waking hours for seven consecutive days.	Programme	Unsupervised	the 12-item version of the General Health Questionnaire (GHQ-12)	GHQ-12 score >= 4	Self-reported clinically relevant symptoms	Logistic regression	To compare associations between objectively assessed and self-reported sedentary time with mental health in adults.	Adults in England aged 16-95	Sedentary time is associated with adverse mental health. Sedentary time (<200 CPM) was directly associated with psychological distress after adjustment for all covariables including MVPA, although this was more apparent in the highest tertile (OR=1.74, 95% CI 1.07 to 2.83). Light activity (200–2018 CPM) was inversely associated with risk for psychological distress, although the association was no…		Yes
17	Yes	Hamer et al. 2017	1994 (HSE only), 1995 (SHS only), 1998, 1999 (HSE only), 2003, and 2004 (HSE only).	England	Cross-sectional	108011	15661	14.5%	Adults (not specified)	47 (17)	Not applicable	Not applicable	Psychological distress	No	PA was assessed using an established questionnaire that is described elsewhere. Briefly, the interviewer used the questionnaire to enquire about frequency, duration and pace of walking (slow, average, brisk or fast) and participation in sports and exercises using a prompt card showing 10 main groupings, including cycling, swimming, running, football, rugby, tennis and squash. Six open entries cou…	Self-reported		the 12 item version of the General Health Questionnaire (GHQ-12)	GHQ-12 > 3	Self-reported clinically relevant symptoms	Binary logistic regression	To explore if mental health benefits can be optimized by accumulating PA in certain patterns.	Adults (not specified)	The pattern of results was essentially the same in men and women and accross different age categories. Slightly stronger associations were observed in participants >60 yrs. of age. We observed significant interaction (p < 0.05) by longstanding illness. Our results suggest that presence of chronic illness is an important factor in modifying associations between PA and mental health; among particip…	Yes, specially for the aged >60 or with chronic conditions
18	Yes	Kanamori et al. 2018	December 2011 (baseline) & November 2013 (follow-up)	Japan	Follow-up of a cohort	1422	Not specified	We don´t know	>=65	72.5 (4.9)	Studies the elderly population (>= 65)	No. Studies the elderly only.	Depression	No	Total frequency/pattern of exercise. The question, “how often do you exercise alone?” was used to determine the frequency of exercising alone. The question, “how often do you exercise with a relative, friend, or acquaintance?” was used to determine the frequency of exercising with others. For each question, the choices were “hardly ever”, “one to three times a month”, “about once a week”, and “tw…	Self-reported		the geriatric depression screening scale (GDS-15).	GDS-15 >=5	Self-reported clinically relevant symptoms	Binomial logistic regression	the objective of this study was to examine (1) the relationship between frequency of exercise at baseline and later depression in older Japanese adults and (2) the relationship between exercise patterns at baseline (non-exercisers, exercising alone only, or exercising with others) and later depression, and (3) the relationship between combinations of frequency of exercise and exercise patterns at…	>65	The results of the present study suggest that exercising two or more times a week and/or exercising with others can lower the risk of depression in older Japanese adults. When promoting exercise to older adults to prevent depression, social aspects should be considered in addition to frequency.	Yes
19	Yes	Karg et al. 2020	2016-2018	Germany	Follow-up of a cohort	133	133	1	>= 18	42 (12.5)	Not applicable	Not applicable	Depression	Yes. Current therapeutic treatment (antidepressant medication, additional psychotherapy)	Yes: Bouldering psychotherapy (BPT) which is a combination of bouldering and psychotherapy (ten consecutive sessions of 2 hours, in group of about 10 participants. Each of the ten BPT sessions focussed on a specific psychological topic that was considered to be relevant in the development and maintenance of depression.). The home-based Excercise Programme (EP). 20-min physical training three time…	Programme		Montgomery–Åsberg Depression Rating Scale (MADRS);	NA (diagnosis)	Diagnosed. Rated by a clinician	Multiple regression analysis	To investigate the effectiveness of a manualised bouldering psychotherapy (BPT), compared with exercise alone, in a large nationwide sample of outpatients with depression.	>= 18 (Mean = 42,0, SD = 12,5)	The results of the current study provide support for previous findings in suggesting positive effects of physical activity and particularly bouldering in depressed individuals. Moreover, it is evident that our bouldering psychotherapy is not only efficacious in reducing depressive symptoms but even goes beyond the benefits of mere physical exercise.	Yes
20	Yes	King et al. 2013	Feb 2006 - Feb 2009	US	Cross-sectional	850	735	Receiving treatment for anxiety or depression: 14.5% reported moderate-severe depressive symptoms, 46% mild-severe depressive symptoms; Not receiving treatment: 3,4% report moderate-severe depressive symptoms and 22.6% mild-severe	36-53	Not disclosed	Not applicable	Not applicable	Impaired Mental Health Functioning and Depressive symptoms	Yes. counseling or hospitalization in the past 12 months for depression or anxiety, or current antidepressant medication (e.g., Fluoxetine, Paroxetine) or benzodiazapine anxiolytics (e.g., Lorazepam, Diazepam) use for “psychiatric or emotional problems.”	Preoperative PA was assessed in one half (n=1228; 50.0%) of LABS-2 participants with the StepWatch™ 3 Activity Monitor	Programme	Unsupervised	Mental Component Summary score (MCS) and Beck Depression Inventory (BDI) score	BDI score ≥10 for mild severe symptoms and >= 19 for moderate-severe symptoms	Self-reported clinically relevant symptoms	Logistic regression	This study aimed to examine associations between physical activity (PA) and mental health among adults undergoing bariatric surgery.	36-53	This study revealed an inverse association between rather modest levels of PA and depressive symptoms and recent treatment for depression or anxiety, in a large cohort of adults with class 2 and 3 obesity undergoing bariatric surgery at one of 10 hospitals throughout the U.S. Although causality cannot be established, our findings are encouraging and should leverage further investigation of the ro…	Yes
21	Yes	Koo and Kim 2020	2007-2009, 2010-2012, 2013-2015	Korea	Cross-sectional	1315	1315	1	19-65	Not disclosed	Not applicable	Not applicable	Depression	No	International Physical Activity Questionnaire (IPAQ), which is a standardized questionnaire designed to measure and compare the level of PA of various populations (aged 16–65) around the world.	Self-reported		The perception of stress, which is a dependent variable, was asked as “How much stress do you usually feel in your daily life?”;	NA (diagnosis)	Self-reported clinically relevant symptoms	Logistic regression	The purpose of the study was to investigate the effects of physical activity (PA) on the stress and suicidal ideation of Korean adult women with depressive disorder.	19-65	In this study, flexibility exercise played an important role in reducing and preventing stress and suicidal ideation in Korean adult women with depressive disorder. However, strength exercise and walking did not have significant effects on stress and suicidal ideation in Korean adult women with depressive disorder. Future studies need to consider determining which exercises aside from strength ex…	Yes
22	Yes	Nam et al. 2017	2014	South Korea	Cross-sectional	4145	424	10.2%	>= 20	Not disclosed	No	No	Major Depression Disorder	No	Overall daily sitting time: International physical activity questionnaire (IPAQ) Overall daily sitting time was estimated using the longversion of the IPAQ [38, 39] and assessed via the following question: How many hours do you typically spend sitting or lying down while engaged in activities such as working at a desk or computer, visiting friends, driving, reading, writing, watching TV, playing …	Self-reported		The Patient Health Questionnaire (PHQ-9).	PHQ-9 score >= 8	Self-reported clinically relevant symptoms	Multiple logistic regression	To examine the relationship between sitting-time and MDD and estimate the effects of sitting-time and PA on MDD in a representative South Korean population	>= 20	This study showed that sitting for long periods was associated with greater risk of MDD in South Korean adults. The findings accentuated the importance of reducing overall sitting time and increasing PA and suggested that policymakers should develop strategies involving PA, to decrease sitting time and alleviate the burden of depression in terms of fiscal health premiums and social problems.		Yes
23	Yes	Pengpid and Peltzer 2019	2015	5 Southeast Asian countries	Cross-sectional	32696	7585	The prevalence of psychological distress was 14.6% single (N=4774) and 8.6% multiple psychological distress (2811)	Adolescents (>= 11 years old)	median age 14 years (interquartile range = 2 years)	Not applicable	Not applicable	Psychological distress	No	Leisure time. How much time do you spend during a typical or usual day sitting and watching television, playing computer games, talking with friends, or doing other sitting activities, such as . . . country specific examples? “1 = less than 1 h per day; 2 = 1–2 h/day; 3 = 3–4 h/day; 4 = 5–6 h/day; 5 = 7–8 h/day and 6 = 8 or more hours per day . ”Physical Activity. “During the past 7 days, on how …	Self-reported		The psychological distress items (no close friends, loneliness, anxiety, suicidal ideation and suicide attempt) were summed, and grouped into 0 = 0 no, 1 = 1 single and 2–5 = 2 multiple.	Single and multiple psychological distress	Self-reported clinically relevant symptoms	Multinomial logistic regression	This study aimed to investigate the associations of leisure-time sedentary behavior with psychological distress and with substance use among school-going adolescents in five Southeast Asian countries.	Adolescents (>= 11 years old)	students who spent three or more hours engaged in leisure-time sedentary behavior were more likely to have single and multiple psychological distress		Yes
24	Yes	Shidgel et al. 2019	1995-97 and 2006-2008	Norway	Follow-up of a cohort	N = 26,615 in the cross-sectional; N=14,020 in the longitudinal	Cross-sectional: 3963 cases of anxiety and 3178 cases of depression; Longitudinal: 1009 events of anxiety and 838 cases of depression.	Cross-sectional. 15% anxiety and 11% depression prevalence rates; Longitudinal. Anxiety: 1009 events or 72 per 1000 person year, Depression: 838 cases identified, 59.8 per 1000 person year;	19-90	55.7 (11.4)	Not really. Controls by age but can´t really make conclusions for the elderly.	No	Anxiety and depression symptoms	No	Two PA question on weekly duration of hard PA (being sweat and breathless) and light PA (not being sweat and breathless) from HUNT 2	Self-reported		The Hospital Anxiety and Depression Scale (HADS) for detecting symptoms of anxiety and depression	cut-off for HADS-D and HADS-A score was set at ≥ 8 points	Self-reported clinically relevant symptoms	Binary logistic regression	The purpose of this study is to examine the relationship between estimated Cardio Respiratory Fitness (eCRF) with depression and anxiety cross-sectionally and longitudinally in a representative population of middle-aged and older adults from Norway.	19-90	In our large cohort study, we observed that medium and high levels of eCRF were associated with a lower risk of depression as compared to those with low eCRF level, even after adjustment for well-known risk factors in both cross-sectional and longitudinal analyses. Specifically, we found 11% and 8% lower risk of depression for each unit increase in MET in cross-sectional and longitudinal data res…	Yes with Depression; No with Anxiety
25	Yes	Steinmo et al. 2014	1997/99, 2002/04 and 2007/09	UK	Follow-up of a cohort	6909	1041	15.1%	45-69, 50-74 and 55-80	54.2 (5.7)	Not really. Controls by age but can´t really make conclusions for the elderly.	No	Probable Depression/Dysthymia	No	Physical activity. Total weekly hours of physical activity were converted into standardised Metabolic Equivalent of Task (MET) values, which are multiples of the basal metabolic rate (Ainsworth et al., 2000). Moderate MET-hrs were calculated from the time spent on activities such as walking (METs 3–6) and vigorous MET-hrs were calculated from the time spent on activities such as sports or running…	Self-reported		SF-36 Mental Component Summary (MCS case = Probable Depression) / General Health Questionnaire (Poor Mental Health).	Having probable depression/dysthymia (MCS score of ≤42) and ‘non-cases’ (score of 42 points). General Health Questionnaire (GHQ-30). The GHQ-30 (Goldberg, 1972) is a widely used screening instrument for common mental disorder symptoms. Scores range from 0 to 30 with a score of ≥5 indicating poor mental health (Stansfeld et al., 1997).	Self-reported clinically relevant symptoms	Latent Growth Curve Models	To investigate longitudinal and bidirectional associations between mental health and physical activity from midlife into old age.	45-69, 50-74 and 55-80	From midlife to old age, greater physical activity is associated with better mental health and vice versa. These findings suggest persistent longitudinal and bidirectional associations between physical activity and mental health.	Yes
26	Yes	Underwood et al. 2013	Care homes were randomised between Dec 15, 2008, and April 9, 2010; follow-up was completed 1 year later.	England	Follow-up of a cohort	765	595	77.7%	>=65	Not disclosed	Studies the elderly population (>= 65)	No	Depression	Yes. Present medication (antidepressants) information was collected.	Care-home staff were informed about individualised mobility assessments and exercise prescriptions for each of the residents to encourage an increase in residents’ physical activity. We delivered exercise in groups to enhance adherence, increase social interaction, and reduce the cost per resident. The exercise classes were designed to provide a moderate intensity strength and aerobic training st…	Programme	Supervised	Geriatric depression scale-15 (GDS-15)	GDS-15 score >= 15	Self-reported clinically relevant symptoms	Mix models (cluster)	To test the hypothesis that a moderate intensity exercise programme would reduce the burden of depressive symptoms in residents of care homes.	>=65	This moderately intense exercise programme did not reduce depressive symptoms in residents of care homes. In this frail population, alternative strategies to manage psychological symptoms are required.	No
27	Yes	van Gool et al. (2006)	1999-2001	Holland	Follow-up of a cohort	1169	164	0.140291	21-48	48.9 (SD=14.17)	NA	NA	Depressed mood	No	Mean numbers of minutes spent daily on physical exercise at baseline and follow-up were computed on the basis of the number of hours participants reported spending each week, on average, engaging in light activities such as ball sports, aerobic exercise, walking, and biking.	Self-reported		The Symptoms Checklist 90 Depression Scale; The self-report Center for Epidemiologic Studies Depression Scale (CES-D)	CES-D score >= 16	Self-reported clinically relevant symptoms	Multivariate logistic regression models	To determine whether healthy lifestyles are associated, over time, with absence of depressed mood in the general population	21-48	Significant longitudinal protective effect of baseline physical exercise (at recommended levels) on subsequent depressed mood	Yes
28	Yes	VanKim & Nelson 2013	Feb-May 2004	US	Cross-sectional	14706	1145	7.7%	Adults >= 18 (college students)	Not disclosed	Not applicable	Not applicable	Mental Health and Perceived Stress	No	Vigorous PA was assessed using the following question from the Youth Risk Behavior Survey: “Think back over the past 7 days. On how many days did you exercise or participate in PA for at least 20 minutes that made you sweat or breathe hard, such as basketball, soccer, running, swimming laps, bicycling, or similar aerobic activities?” A similarly phrased question was used to assess vigorous PA dur…	Self-reported		The five-item mental health scale from the Short Form–36 (SF-36) health scale	Mental health was dichotomized and a score between 0 and 40 was categorized as “poor mental health” and a score between 41 and 100 was “good mental health.” A shortened four-item version of the Cohen Perceived Stress Scale (PSS) was used to assess perceived stress Items B and C were reverse coded and the responses were summed consistent with instructions for scoring the PSS. Responses were dichot…	Self-reported clinically relevant symptoms	Mediation models	To examine cross-sectional associations between vigorous physical activity, mental health, perceived stress, and socializing among 4-year college students.	Adults >= 18 (college students)	In conclusion, there appears to be an inverse association between vigorous PA in college and both poor mental health and perceived stress. This relationship remained after accounting for socializing. However, additional research using longitudinal data is needed to more accurately assess the influence of PA on mental health and perceived stress from high school to college. Among college students …	Yes
29	Yes	Zhang & Yen 2015	2011	US	Cross-sectional	11560	1056 Moderate - Severe Mood (478 moderately sever, 163 severe)	1.4% severe & 4.1% moderately severe	18-99	Among men (women), average age is 53.52 (54.41) among seldom exercisers and 55.54 (54.52) among regular exercisers.	Not really. Uses age as a control variable and explores marginal effects over depression for males and females. But can´t conclude about elder populations.	No	Depression	No	The measurement for PA is drawn from BRFSS questionnaire item “How many times per week or per month did you take part in this activity during the past month?”	Self-reported		The self-reported Patient Health Questionnaire Depression Scale (PHQ-8).	PHQ-8 >15 moderately severe depression; >19 severe depression	Self-reported clinically relevant symptoms	Ordered probit model	To investigate the roles of physical activity (exercise) and sociodemographic factors in depressive symptoms among men and women in the United States.	18-99	Our primary finding is that regular PA ameliorates DS, decreasing the probability of moderate DS among men, and the probabilities of mild, moderate, and moderately severe DS among women. Mildly and moderately depressed women will benefit the most from regular PA. Our results echo findings in previous studies, mostly with small and sectorial samples, that PA can reduce symptoms of mild to moderate…	Yes

## Sheet: Hoja1
Includedin the review	Age range of study population	Includes elderly	Compares elderly and young	Negative association found of PA with MH	Positive association found of Physical Inactivity / Sedentary Behaviour with MH	PAprogramme / self-reported				Etiquetas de fila	Cuenta de Includes elderly
Yes	18-80	Yes	Not really. Increasing age seemed to decrease the risk for mental health problems. But interaction effects between PA and age are not measured, nor the analyses to explore this associations is done by age groups.	Yes (Conditional)		Self-reported				No	8
Yes	21-65	No	Not applicable	Yes		Self-reported				Not disclosed	5
Yes	60-101	Yes	Studies the elderly population (>= 60)	Yes		Self-reported				Yes	14	14 studies include the elderly
Yes	50 and over	Yes	No. Not adjusted by age groups as there were not differences between age groups on the rates of diagnosis of depression according to the descriptive (bivariate) analysis. It is suggested that future research should explore the causes of regional variation and investigate the roles of vigorous and moderate physical activity on the onset and intervention of depression among the elderly population.	Yes		Self-reported				Total general	27
Yes	19-91	Yes	Not really. Controls by age but can´t really make conclusions for the elderly.	Yes		Programme
Yes	>= 65	Yes	Studies the elderly population (>= 65)	Yes (some techniques more than others)		Self-reported				Etiquetas de fila	Cuenta de Compares elderly and young
Yes	Not disclosed (Mean = 35,9, SD = 15,16)	Not disclosed	No	Yes		Self-reported				No	8
Yes	>=65	Yes	Studies the elderly population (>= 65)	Yes		Self-reported				NA	1
Yes	Not mentioned (adults)	Not disclosed	Not applicable	Yes		Self-reported				Not applicable	7
Yes	Young women (age unspecified)	Not disclosed	Not applicable	No		Programme				Not disclosed	5
Yes	16-24	No	Not applicable	Yes		Self-reported				No	1
Yes	18-69 at baseline	Yes	18-44 , 45-54 and 55-69 age groups can be compared	Yes		Self-reported				Not applicable	4
Yes	13-19	No	Not applicable	Yes		Self-reported				Yes	14
Yes	Adults in England aged 16-95	Yes	Not really. Controls by age but can´t really make conclusions for the elderly.		Yes	Programme				18-44 , 45-54 and 55-69 age groups can be compared	1
Yes	Adults (not specified)	Not disclosed	Not applicable	Yes, specially for the aged >60 or with chronic conditions		Self-reported				No	1	N=8 studies did not provide results for the elderly
Yes	>=65	Yes	Studies the elderly population (>= 65)	Yes		Self-reported				No. Not adjusted by age groups as there were not differences between age groups on the rates of diagnosis of depression according to the descriptive (bivariate) analysis. It is suggested that future research should explore the causes of regional variation and investigate the roles of vigorous and moderate physical activity on the onset and intervention of depression among the elderly population.	1
Yes	>= 18	Not disclosed	Not applicable	Yes		Programme				Not really. Controls by age but can´t really make conclusions for the elderly.	4
Yes	36-53	No	Not applicable	Yes		Programme				Not really. Increasing age seemed to decrease the risk for mental health problems. But interaction effects between PA and age are not measured, nor the analyses to explore this associations is done by age groups.	1
Yes	19-65	No	Not applicable	Yes		Self-reported				Not really. Uses age as a control variable and explores marginal effects over depression for males and females. But can´t conclude about elder populations.	1
Yes	>= 20	Yes	No		Yes	Self-reported				Studies the elderly population (>= 60)	1
Yes	Adolescents (>= 11 years old)	No	Not applicable		Yes	Self-reported				Studies the elderly population (>= 65)	4
Yes	19-90	Yes	Not really. Controls by age but can´t really make conclusions for the elderly.	Yes with Depression; No with Anxiety		Self-reported				Total general	27
Yes	45-69, 50-74 and 55-80	Yes	Not really. Controls by age but can´t really make conclusions for the elderly.	Yes		Self-reported
Yes	>=65	Yes	Studies the elderly population (>= 65)	No		Programme				Etiquetas de fila	Cuenta de Negative association found of PA with MH
Yes	21-48	No	NA	Yes		Self-reported				No	2
Yes	Adults >= 18 (college students)	No	Not applicable	Yes		Self-reported				Yes	18	N=22 studies find a negative association of PA with MH
Yes	18-99	Yes	Not really. Uses age as a control variable and explores marginal effects over depression for males and females. But can´t conclude about elder populations.	Yes		Self-reported				Yes (Conditional)	1
										Yes (some techniques more than others)	1
Etiquetas de fila	Cuenta de PAprogramme / self-reported									Yes with Depression; No with Anxiety	1
No	8									Yes, specially for the aged >60 or with chronic conditions	1
Programme	1									(en blanco)
Self-reported	7									Total general	24
Not disclosed	5
Programme	2
Self-reported	3									Etiquetas de fila	Cuenta de Positive association found of Physical Inactivity / Sedentary Behaviour with MH
Yes	14	Among the fourteen studies that include elderly populations…								Yes	3	3 studies evaluate physical inactivity measures, and all these studies finds harmful effects of physical inactivity on MH
Programme	3	only three papers assess the association of objective physical activity								(en blanco)
Self-reported	11									Total general	3
Total general	27
										Etiquetas de fila	Cuenta de PAprogramme / self-reported
										Programme	6
Etiquetas de fila	Cuenta de Includes elderly									Self-reported	21	evidence is mostly based on self-reported physical activity measures (N=21 out of the 27 studies).
No	8									Total general	27
Programme	1
Self-reported	7
Not disclosed	5									Etiquetas de fila	Cuenta de Compares elderly and young
Programme	2									No	8
Self-reported	3									NA	1
Yes	14									Yes	1
Programme	3									Not applicable	7
Self-reported	11									Yes	6
Total general	27									(en blanco)	1
										Not disclosed	5
										No	1
										Yes	1
										Not applicable	4
										No	1
										Yes	2
										Yes, specially for the aged >60 or with chronic conditions	1
										Yes	14	Among the fourteen studies that include elderly populations…
										18-44 , 45-54 and 55-69 age groups can be compared	1	one allowed comparing elder and younger populations
										Yes	1	(only one study concluded there was no association of physical activity with mental health)
										No	1
										(en blanco)	1	eight did not provide specific results for this age group
										No. Not adjusted by age groups as there were not differences between age groups on the rates of diagnosis of depression according to the descriptive (bivariate) analysis. It is suggested that future research should explore the causes of regional variation and investigate the roles of vigorous and moderate physical activity on the onset and intervention of depression among the elderly population.	1
										Yes	1
										Not really. Controls by age but can´t really make conclusions for the elderly.	4
										Yes	2
										Yes with Depression; No with Anxiety	1
										(en blanco)	1
										Not really. Increasing age seemed to decrease the risk for mental health problems. But interaction effects between PA and age are not measured, nor the analyses to explore this associations is done by age groups.	1
										Yes (Conditional)	1
										Not really. Uses age as a control variable and explores marginal effects over depression for males and females. But can´t conclude about elder populations.	1
										Yes	1
										Studies the elderly population (>= 60)	1	five include the elderly only
										Yes	1
										Studies the elderly population (>= 65)	4
										No	1
										Yes	2
										Yes (some techniques more than others)	1
										Total general	27
