# Supplementary material for: The Association of Physical (in)Activity with Mental Health. Differences between Elder and Younger Populations: A Systematic Literature Review
Source: Int J Environ Res Public Health. 2021 Apr 29;18(9):4771. doi: 10.3390/ijerph18094771 (PMC8124550; doi:10.3390/ijerph18094771)
Supplement: Supplementary file 1 [file ijerph-18-04771-s001.zip › Supplementary Material - Summary table/Supplementary Material - Summary Information for PRISMA flow diagram.xlsx]

## Sheet: Hoja1
	Search Records: PubMed (N=2249 ) + EconLit (N=13 ) + Other Sources (N=6)
	N=2263 abstracts after duplicates removed	N
Stage 1: Abstract screening	Screened Abstracts	2263
	Included for full-text screening	138
	Excluded*	2125
Stage 2: Full text screening	Among the initially Included	138
	Included after full-text screening	27	0.0119311
	Excluded after full-text screening**	111
Summary	Total excluded	2236
	Finally included	27
	Total records	2263
Reason for exclusion	Exclusion reasons at stage 1*	Exclusion reasons at stage 2**	Total
Different objective	1277	40	1317
Not association studied of physical activity with MH	516		516
Unrelated	153		153
Prevalence/Incidence studies	93		93
Systematic reviews or MAA	48		48
Small sample size	9		9
Study is work in progress	8		8
Guidelines	6		6
Indirect influence measured	4		4
Pilot studies	3		3
Descriptive study	1	3	4
Association based on beliefs	1		1
Convenience sample	1		1
Not in english or spanish	1		1
Qualitative studies	1		1
Specific population not included because of risk of selection bias (e.g military)	1		1
Main outcome does not measure clinically relevant symptoms	2	65	67
Blog	0	1	1
High risk of bias	0	2	2
Total	2125	111	2236
